# Supplementary material for: Functional variants of human papillomavirus type 16 demonstrate host genome integration and transcriptional alterations corresponding to their unique cancer epidemiology
Source: BMC Genomics. 2016 Nov 2;17:851. doi: 10.1186/s12864-016-3203-3 (PMC5094076; doi:10.1186/s12864-016-3203-3)
Supplement: Additional file 3: — DESeq output. Significant differential expression output for NIKS and AAE6 contrast as well as EPE6 and AAE6 contrast. (XLSX 430 kb) [file 12864_2016_3203_MOESM3_ESM.xlsx]

## Sheet: Additional file 3
Gene	Mean	NIKS_Mean	NIKS_Mean	foldChange	log2FoldChange	pval	padj		Gene	Mean	EPE6_Mean	AAE6_Mean	foldChange	log2FoldChange	pval	padj
SLC26A2	19674.1	341.595	39006.6	114.19	6.83529	1.15e-177	2.14e-173		SLC26A2	19668	329.398	39006.6	118.418	6.88774	1.06e-177	1.98e-173
CSF1R	831.284	4.06678	1658.5	407.817	8.67178	5.05e-116	4.7e-112		CSF1R	830.755	3.0095	1658.5	551.089	9.10614	1.36e-117	1.28e-113
GPAT2	197.444	1.01729	393.87	387.177	8.59685	7.67e-84	4.76e-80		GPAT2	197.613	1.35526	393.87	290.623	8.183	1.06e-81	6.59e-78
IFITM1	499.18	90.8862	907.473	9.98472	3.31972	1.63e-48	7.56e-45		IFITM1	519.027	130.581	907.473	6.94952	2.79691	1.65e-37	7.74e-34
MCM2	1054.72	290.848	1818.59	6.25272	2.64448	1.33e-37	4.95e-34		MCM2	1084	349.421	1818.59	5.20457	2.37978	1.29e-31	4.83e-28
MEST	116.931	14.9616	218.9	14.6308	3.87093	1.92e-36	5.97e-33		CDCA7	653.274	209.051	1097.5	5.2499	2.39229	7.69e-30	2.4e-26
CDCA7	634.511	171.524	1097.5	6.3985	2.67773	4.56e-36	1.21e-32		RMI2	177.988	52.0248	303.951	5.84243	2.54657	4.43e-24	1.18e-20
RMI2	169.246	34.5416	303.951	8.79959	3.13744	1.05e-32	2.43e-29		MEST	124.951	31.0023	218.9	7.06077	2.81983	5.08e-24	1.19e-20
MCM6	867.395	305.647	1429.14	4.67579	2.22521	1.56e-27	3.23e-24		LOC254559	62.7351	9.40617	116.064	12.3391	3.62517	1.2e-23	2.5e-20
KLHL35	46.3575	2.70585	90.0092	33.2647	5.05592	7.48e-27	1.39e-23		C1R	470.763	113.887	827.639	7.26721	2.8614	9.42e-23	1.76e-19
NMU	366.461	120.243	612.68	5.09536	2.34918	1.84e-26	3.11e-23		MCM6	894.576	360.009	1429.14	3.96974	1.98904	1.42e-22	2.41e-19
GINS2	194.493	57.8639	331.123	5.72244	2.51663	8.44e-25	1.31e-21		RYR1	218.088	62.2086	373.968	6.01151	2.58773	8.37e-22	1.31e-18
CYFIP2	257.353	445.728	68.9775	0.154753	-2.69196	5.21e-24	6.92e-21		SYNGR3	43.2353	3.31135	83.1592	25.1134	4.65039	3.98e-21	5.72e-18
PM20D2	270.302	82.1362	458.468	5.5818	2.48073	4.85e-24	6.92e-21		ATAD2	1133.95	509.016	1758.89	3.45547	1.78888	1.64e-19	2.06e-16
SYNGR3	42.6086	2.058	83.1592	40.4078	5.33656	2.04e-23	2.53e-20		GLDC	779.336	341.949	1216.72	3.5582	1.83115	1.65e-19	2.06e-16
CILP2	100.536	23.6224	177.45	7.51196	2.90919	2.46e-23	2.86e-20		GINS2	203.301	75.4783	331.123	4.387	2.13323	6.89e-19	8.05e-16
RYR1	215.355	56.7416	373.968	6.59072	2.72044	3.42e-23	3.74e-20		MCM3	1198.11	551.78	1844.43	3.34269	1.74101	1.32e-18	1.46e-15
ATAD2	1107.1	455.32	1758.89	3.86297	1.94971	1.66e-22	1.63e-19		MCM5	867.433	394.373	1340.49	3.39905	1.76513	3.41e-18	3.55e-15
RPA3	181.765	54.3578	309.173	5.68773	2.50785	1.61e-22	1.63e-19		MCM7	1672.3	805.786	2538.81	3.15072	1.65568	1.51e-17	1.49e-14
LOC254559	63.3496	10.6351	116.064	10.9133	3.44801	4.26e-22	3.96e-19		CILP2	106.302	35.154	177.45	5.0478	2.33565	3.99e-17	3.73e-14
AJAP1	350.151	613.353	86.9482	0.141759	-2.81849	8.64e-22	7.37e-19		WDR76	180.034	70.7215	289.346	4.09135	2.03258	4.59e-17	4.09e-14
PODXL2	253.52	90.0142	417.026	4.63289	2.21191	8.72e-22	7.37e-19		KLHL35	49.8922	9.77521	90.0092	9.20791	3.20287	5.73e-17	4.74e-14
CDC7	191.452	64.6463	318.258	4.92306	2.29956	2e-21	1.62e-18		PEG10	324.081	141.291	506.872	3.58744	1.84295	5.83e-17	4.74e-14
SLC43A1	75.9609	16.8459	135.076	8.01832	3.0033	4.45e-21	3.45e-18		CDT1	303.373	133.068	473.679	3.55967	1.83174	6.9e-17	5.38e-14
MCM7	1635.87	732.924	2538.81	3.46395	1.79242	4.93e-20	3.67e-17		CDC7	200.671	83.084	318.258	3.83056	1.93755	1.89e-16	1.42e-13
HMGN2	3492.82	1590.31	5395.34	3.39264	1.76241	5.45e-20	3.9e-17		PRIM1	171.155	69.8203	272.49	3.90274	1.96449	3.16e-16	2.27e-13
LAPTM4B	1375.73	615.582	2135.87	3.46969	1.7948	8.89e-20	6.13e-17		EFNB3	83.6745	138.173	29.1758	0.211154	-2.24363	5.16e-16	3.57e-13
MCM3	1187.65	530.875	1844.43	3.47433	1.79673	1.08e-19	7.15e-17		FBLN1	438.878	206.029	671.728	3.26036	1.70503	6.71e-16	4.49e-13
XK	156.923	50.6658	263.18	5.19444	2.37697	1.35e-19	8.69e-17		SLC43A1	80.3652	25.6544	135.076	5.2652	2.39649	7.75e-16	5e-13
MCM5	861.124	381.755	1340.49	3.5114	1.81205	1.93e-19	1.2e-16		AJAP1	258.02	429.092	86.9482	0.202633	-2.30306	1.17e-15	7.32e-13
SLC43A3	672.645	294.97	1050.32	3.56077	1.83219	2.42e-19	1.45e-16		PM20D2	290.985	123.503	458.468	3.71219	1.89227	2.09e-15	1.26e-12
KIF15	158.071	55.5583	260.583	4.69026	2.22967	3.95e-19	2.3e-16		KIF15	164.422	68.2602	260.583	3.8175	1.93263	2.5e-15	1.46e-12
KIAA0101	195.948	48.6662	343.229	7.05271	2.81818	4.14e-19	2.34e-16		SAPCD2	732.233	367.685	1096.78	2.98293	1.57673	3.18e-15	1.8e-12
CENPH	215.219	78.6396	351.799	4.47357	2.16143	5.27e-19	2.89e-16		CECR7	23.8718	1.7182	46.0255	26.7871	4.74346	8.41e-15	4.63e-12
CECR7	23.1846	0.343643	46.0255	133.934	7.06538	1.6e-18	8.53e-16		CYFIP2	177.258	285.538	68.9775	0.241571	-2.04948	1.12e-14	6.01e-12
C1R	486.637	145.634	827.639	5.68303	2.50666	1.67e-18	8.59e-16		NMU	405.555	198.43	612.68	3.08764	1.6265	1.57e-14	8.18e-12
RFC3	242.758	91.7585	393.757	4.29123	2.10139	1.71e-18	8.59e-16		ORC1	164.861	68.1989	261.523	3.8347	1.93911	1.87e-14	9.45e-12
FBLN1	428.508	185.288	671.728	3.62531	1.85811	1.87e-18	9.17e-16		FANCC	209.102	95.6953	322.509	3.37017	1.75282	4.13e-14	2.03e-11
WDR76	178.572	67.7969	289.346	4.26784	2.09351	6.19e-18	2.95e-15		MCM4	4020.1	2171.76	5868.45	2.70216	1.43411	5.13e-14	2.46e-11
WDHD1	315.58	134.115	497.044	3.70609	1.8899	6.48e-18	3.01e-15		PODXL2	274.426	131.825	417.026	3.16348	1.66151	7.77e-14	3.64e-11
CSMD3	111.1	183.49	38.7107	0.210969	-2.24489	9.24e-18	4.19e-15		WDHD1	330.06	163.075	497.044	3.04794	1.60784	8.79e-14	4.01e-11
GLDC	795.146	373.568	1216.72	3.25703	1.70356	2.48e-17	1.1e-14		SLC43A3	712.829	375.337	1050.32	2.79834	1.48457	1.14e-13	5.07e-11
PEG10	323.875	140.879	506.872	3.59792	1.84717	3.17e-17	1.37e-14		ANKLE1	50.1019	13.804	86.3998	6.25904	2.64594	1.38e-13	5.87e-11
CDT1	302.843	132.007	473.679	3.58828	1.84329	5.11e-17	2.16e-14		RFC5	239.213	114.785	363.64	3.168	1.66357	1.37e-13	5.87e-11
DUT	689.846	284.963	1094.73	3.84166	1.94173	6.33e-17	2.62e-14		PAQR5	370.816	561.483	180.149	0.320846	-1.64005	1.58e-13	6.59e-11
CHEK1	319.392	141.15	497.633	3.52555	1.81785	8.18e-17	3.31e-14		KIAA0101	208.895	74.5603	343.229	4.60338	2.20269	1.69e-13	6.86e-11
POLD1	581.404	283.046	879.761	3.10819	1.63608	1.18e-15	4.67e-13		CSMD3	93.7952	148.88	38.7107	0.260014	-1.94334	1.91e-13	7.6e-11
MCM4	3958.77	2049.09	5868.45	2.86392	1.51799	1.76e-15	6.83e-13		DAPK1	73.3844	118.551	28.2174	0.238018	-2.07086	2.61e-13	1.02e-10
BRCA1	366.633	163.498	569.767	3.48486	1.8011	2e-15	7.6e-13		XK	168.553	73.9249	263.18	3.5601	1.83192	2.75e-13	1.05e-10
MAT1A	42.1029	8.11636	76.0894	9.37483	3.22879	2.4e-15	8.93e-13		NEURL1B	159.911	26.7298	293.092	10.965	3.45484	3.38e-13	1.27e-10
MNF1	277.677	128.063	427.29	3.33655	1.73836	2.78e-15	1.01e-12		SMC1B	18.8434	1.04281	36.6441	35.1396	5.13503	4.37e-13	1.61e-10
SAPCD2	731.947	367.113	1096.78	2.98758	1.57898	3.69e-15	1.32e-12		ARHGEF19	378.804	198.621	558.987	2.81434	1.4928	8.86e-13	3.19e-10
SECTM1	341.646	98.8771	584.415	5.91052	2.56329	4.15e-15	1.46e-12		POLD1	602.921	326.081	879.761	2.69799	1.43188	1.21e-12	4.29e-10
ANTXR2	806.628	1226.94	386.316	0.314862	-1.66721	5.03e-15	1.74e-12		HLTF	385.988	157.87	614.105	3.88993	1.95974	1.3e-12	4.44e-10
EFNB3	79.8785	130.581	29.1758	0.22343	-2.1621	7.27e-15	2.46e-12		TCAM1P	18.2164	1.04731	35.3855	33.7872	5.0784	1.31e-12	4.44e-10
FANCC	207.608	92.7076	322.509	3.47878	1.79858	9.59e-15	3.19e-12		AMN	45.7248	12.6243	78.8253	6.24395	2.64246	1.44e-12	4.74e-10
NPW	60.0745	10.2188	109.93	10.7576	3.42728	1.43e-14	4.67e-12		RFC3	260.123	126.49	393.757	3.11295	1.63828	1.44e-12	4.74e-10
SDK2	186.949	321.89	52.0083	0.161571	-2.62976	1.86e-14	5.97e-12		CENPH	232.837	113.875	351.799	3.08935	1.6273	1.5e-12	4.85e-10
PRIM1	174.405	76.3201	272.49	3.57037	1.83607	2.05e-14	6.45e-12		RBL1	180.884	85.962	275.806	3.20847	1.68189	1.67e-12	5.31e-10
HLTF	377.941	141.776	614.105	4.3315	2.11487	2.99e-14	9.27e-12		HMGN2	3782.76	2170.19	5395.34	2.48612	1.31389	2.15e-12	6.7e-10
ORC1	165.739	69.9557	261.523	3.7384	1.90242	4.08e-14	1.24e-11		FADS1	342.027	174.298	509.756	2.92462	1.54825	2.72e-12	8.35e-10
MCAM	200.134	92.1013	308.166	3.34595	1.74241	4.68e-14	1.41e-11		ANTXR2	731.129	1075.94	386.316	0.35905	-1.47774	3.08e-12	9.3e-10
FANCD2	238.589	113.023	364.156	3.22197	1.68794	5.88e-14	1.74e-11		MAT1A	43.7692	11.449	76.0894	6.64593	2.73247	3.33e-12	9.9e-10
RPP25	91.2797	34.5282	148.031	4.28725	2.10005	6.89e-14	1.99e-11		CHEK1	337.963	178.293	497.633	2.7911	1.48083	3.6e-12	1.05e-09
ZNF22	221.83	103.75	339.911	3.27625	1.71204	6.93e-14	1.99e-11		HLA-B	702.717	332.29	1073.14	3.22953	1.69133	3.7e-12	1.07e-09
HLA-B	686.733	300.323	1073.14	3.5733	1.83726	1.04e-13	2.9e-11		LAPTM4B	1487.58	839.285	2135.87	2.54487	1.34759	4.63e-12	1.31e-09
KLF12	48.0053	5.41911	90.5916	16.7171	4.06325	1.04e-13	2.9e-11		TCF19	320.924	168.998	472.85	2.79797	1.48438	6.49e-12	1.81e-09
GPN3	158.01	70.6317	245.387	3.47418	1.79667	1.08e-13	2.92e-11		BRCA1	382.652	195.537	569.767	2.91386	1.54293	7.09e-12	1.95e-09
SMTN	1344.37	1988.68	700.05	0.352017	-1.50628	1.07e-13	2.92e-11		CKB	886.845	479.954	1293.74	2.69554	1.43057	8.05e-12	2.18e-09
EDA2R	59.2081	99.165	19.2512	0.194133	-2.36488	1.11e-13	2.94e-11		WHSC1	847.707	477.214	1218.2	2.55273	1.35204	1.06e-11	2.84e-09
TMEM22	29.1265	4.75643	53.4967	11.2472	3.4915	1.32e-13	3.45e-11		DUSP9	148.237	72.4505	224.023	3.09208	1.62858	2.07e-11	5.46e-09
TCAM1P	18.0364	0.687287	35.3855	51.4858	5.6861	1.36e-13	3.5e-11		SMTN	1228.84	1757.62	700.05	0.398294	-1.32809	2.16e-11	5.63e-09
AMN	45.2	11.5747	78.8253	6.81012	2.76768	1.45e-13	3.69e-11		CDC45	196.966	101.237	292.695	2.89118	1.53166	2.89e-11	7.41e-09
CA9	61.2277	16.0012	106.454	6.65291	2.73399	1.85e-13	4.66e-11		BARD1	75.5316	30.7409	120.322	3.91407	1.96867	3.01e-11	7.62e-09
SMC1B	18.8381	1.03212	36.6441	35.5038	5.1499	3.08e-13	7.64e-11		DHTKD1	461.57	255.181	667.959	2.61759	1.38824	3.27e-11	8.16e-09
KRTCAP3	217.74	105.643	329.837	3.12218	1.64255	4.98e-13	1.22e-10		PTPN7	74.1461	31.0367	117.256	3.77797	1.91761	4.89e-11	1.2e-08
DSCC1	121.264	48.6451	193.883	3.98566	1.99482	5.8e-13	1.4e-10		ZNF22	231.331	122.751	339.911	2.76911	1.46942	6.49e-11	1.58e-08
RFC4	208.248	100.697	315.8	3.13613	1.64898	5.91e-13	1.41e-10		RPA3	207.522	105.872	309.173	2.92024	1.54609	7.84e-11	1.88e-08
POU2F3	119.581	186.512	52.6497	0.282286	-1.82477	7.82e-13	1.84e-10		FANCD2	249.755	135.354	364.156	2.6904	1.42782	9.25e-11	2.19e-08
KHK	28.766	5.13715	52.3949	10.1992	3.35039	9.88e-13	2.3e-10		GINS1	234.77	120.215	349.325	2.90583	1.53895	9.39e-11	2.2e-08
NEURL1B	160.628	28.1636	293.092	10.4068	3.37945	1.29e-12	2.96e-10		C11orf82	145.067	62.8672	227.266	3.61502	1.854	1.11e-10	2.55e-08
KCNS3	54.0213	17.4543	90.5883	5.19002	2.37574	1.58e-12	3.58e-10		DHFR	887.144	479.346	1294.94	2.70148	1.43375	1.24e-10	2.83e-08
FLRT2	681.502	990.528	372.476	0.376038	-1.41105	1.67e-12	3.74e-10		CDC6	265.914	145.219	386.609	2.66225	1.41265	1.47e-10	3.31e-08
KNTC1	359.679	150.663	568.694	3.77462	1.91633	1.88e-12	4.17e-10		HMGXB3	1234.38	735.515	1733.25	2.35652	1.23666	2.46e-10	5.48e-08
STMN1	747.005	314.615	1179.39	3.7487	1.90639	1.92e-12	4.2e-10		POLE2	110.215	52.7674	167.662	3.17738	1.66784	3.03e-10	6.67e-08
GINS1	228.685	108.045	349.325	3.23313	1.69293	2.71e-12	5.87e-10		KLF12	50.3716	10.1516	90.5916	8.92385	3.15767	3.63e-10	7.9e-08
ANKLE1	51.2417	16.0836	86.3998	5.37192	2.42544	3.08e-12	6.51e-10		LOC100216001	58.6469	96.152	21.1419	0.21988	-2.18521	4.22e-10	9.07e-08
CDC45	194.064	95.433	292.695	3.06702	1.61684	3.07e-12	6.51e-10		NLRC5	58.1702	23.2612	93.0792	4.00148	2.00053	4.89e-10	1.04e-07
ZNF300	105.67	46.1157	165.224	3.5828	1.84109	3.47e-12	7.25e-10		TMPO	1055.85	600.741	1510.97	2.51517	1.33065	5.44e-10	1.14e-07
PAQR5	351.933	523.716	180.149	0.343983	-1.53959	3.62e-12	7.49e-10		SSX2IP	228.631	126.535	330.728	2.61374	1.38611	5.87e-10	1.22e-07
MANEAL	54.9967	18.7648	91.2286	4.86168	2.28145	4.2e-12	8.59e-10		LMNB1	527.837	280.689	774.986	2.76101	1.4652	6.41e-10	1.32e-07
DAPK1	68.5748	108.932	28.2174	0.259036	-1.94878	6.14e-12	1.24e-09		SLC1A4	202.073	68.9275	335.219	4.86336	2.28195	6.48e-10	1.32e-07
CXCL14	67.4867	120.374	14.5997	0.121287	-3.04351	7.49e-12	1.5e-09		E2F2	171.109	92.5559	249.662	2.69742	1.43158	6.71e-10	1.35e-07
ARHGEF19	382.766	206.545	558.987	2.70637	1.43636	8.3e-12	1.64e-09		KHK	30.1457	7.89657	52.3949	6.63515	2.73013	6.92e-10	1.38e-07
ACSS1	49.668	16.6244	82.7116	4.97532	2.31479	9.84e-12	1.93e-09		MFAP5	448.001	665.072	230.93	0.347225	-1.52606	7.1e-10	1.4e-07
MAD2L1	425.494	145.192	705.795	4.8611	2.28128	1.02e-11	1.97e-09		IGFL2	272.15	453.759	90.5409	0.199535	-2.32528	7.57e-10	1.48e-07
DTL	217.329	111.258	323.4	2.90675	1.53941	1.1e-11	2.1e-09		LOC375010	61.6444	95.7395	27.5493	0.287753	-1.7971	7.84e-10	1.51e-07
POLE2	107.952	48.2422	167.662	3.47543	1.79719	1.17e-11	2.23e-09		SMC2	648.232	389.806	906.657	2.32592	1.2178	8.56e-10	1.64e-07
MZT2B	181.6	87.7293	275.471	3.14001	1.65077	1.48e-11	2.78e-09		KNTC1	374.709	180.724	568.694	3.14676	1.65387	9.35e-10	1.77e-07
LMNB1	514.537	254.089	774.986	3.05006	1.60884	1.61e-11	2.99e-09		ATAD5	118.894	60.1593	177.63	2.95265	1.56201	9.48e-10	1.77e-07
TMEM48	680.714	384.4	977.028	2.5417	1.34579	1.74e-11	3.2e-09		BRCA2	138.85	66.2788	211.422	3.18989	1.67351	9.86e-10	1.83e-07
TMEM194A	439.558	232.854	646.262	2.7754	1.47269	2.33e-11	4.25e-09		DTL	223.8	124.2	323.4	2.60387	1.38066	1.06e-09	1.9e-07
FADS1	346.478	183.201	509.756	2.7825	1.47638	2.41e-11	4.35e-09		RPP25	97.3426	46.6541	148.031	3.17295	1.66583	1.05e-09	1.9e-07
IVL	12525.7	18017.9	7033.49	0.39036	-1.35712	2.95e-11	5.28e-09		RRM1	1579.61	970.911	2188.31	2.25388	1.17241	1.05e-09	1.9e-07
CKB	897.477	501.219	1293.74	2.58118	1.36803	4.02e-11	7.12e-09		CDKN3	152.414	81.965	222.864	2.71901	1.44308	1.27e-09	2.27e-07
MAP4K4	3264.64	4601.54	1927.74	0.418933	-1.25521	4.13e-11	7.25e-09		CYP1B1	304.675	73.5583	535.791	7.2839	2.86471	1.3e-09	2.3e-07
HMGXB3	1222.78	712.309	1733.25	2.43329	1.28291	4.46e-11	7.76e-09		C1S	181.803	63.8125	299.793	4.69802	2.23205	1.53e-09	2.68e-07
CENPW	123.886	50.213	197.559	3.93442	1.97615	4.59e-11	7.9e-09		NNT	440.913	260.174	621.652	2.38937	1.25663	1.83e-09	3.18e-07
HAUS4	523.933	296.346	751.52	2.53596	1.34253	4.88e-11	8.32e-09		SDK2	131.457	210.905	52.0083	0.246595	-2.01978	1.9e-09	3.26e-07
ALG10B	156.752	78.4083	235.096	2.99836	1.58417	5.3e-11	8.96e-09		TMEM194A	454.23	262.197	646.262	2.4648	1.30147	1.94e-09	3.3e-07
LAMC2	22602.5	33116.3	12088.8	0.365041	-1.45387	5.4e-11	9.05e-09		TRIM59	177.991	90.3958	265.587	2.93804	1.55486	1.98e-09	3.33e-07
ST3GAL5	42.9721	70.5923	15.3519	0.217473	-2.20109	5.61e-11	9.32e-09		FBXO5	147.272	78.903	215.641	2.73299	1.45048	2.27e-09	3.79e-07
SMC2	635.776	364.896	906.657	2.4847	1.31307	6.43e-11	1.06e-08		KIAA0040	497.549	694.934	300.164	0.431931	-1.21113	2.41e-09	3.99e-07
VRK1	342.883	189.798	495.968	2.61314	1.38578	6.47e-11	1.06e-08		CCNB2	402.368	206.944	597.792	2.88867	1.5304	3.14e-09	5.16e-07
DDX11	444.425	251.321	637.529	2.53671	1.34296	7.95e-11	1.29e-08		ST3GAL5	38.411	61.4702	15.3519	0.249746	-2.00147	4.07e-09	6.63e-07
NNT	432.723	243.794	621.652	2.54991	1.35044	8.74e-11	1.39e-08		CHAF1A	414.613	247.748	581.477	2.34705	1.23085	4.31e-09	6.95e-07
PTPRM	383.417	554.637	212.198	0.382589	-1.38613	8.76e-11	1.39e-08		KCNS3	57.638	24.6878	90.5883	3.66935	1.87553	4.35e-09	6.96e-07
RRM1	1554.52	920.735	2188.31	2.3767	1.24896	9.01e-11	1.42e-08		CYP4F22	2387.06	3264.63	1509.49	0.462376	-1.11286	4.7e-09	7.44e-07
ATAD5	116.74	55.851	177.63	3.18042	1.66922	9.16e-11	1.43e-08		VRK1	353.53	211.091	495.968	2.34954	1.23238	4.73e-09	7.44e-07
FA2H	67.5504	106.435	28.6653	0.269321	-1.8926	1.05e-10	1.63e-08		SPRR1B	37567.6	51592.2	23543.1	0.45633	-1.13185	4.98e-09	7.76e-07
DUSP9	149.832	75.642	224.023	2.96162	1.56639	1.11e-10	1.7e-08		RNF165	22.8968	5.78237	40.0113	6.91953	2.79067	5.24e-09	8.11e-07
RPL39L	135.983	67.8556	204.11	3.008	1.58881	1.17e-10	1.79e-08		DUT	771.873	449.017	1094.73	2.43806	1.28573	5.99e-09	9.19e-07
TCF19	327.844	182.838	472.85	2.58617	1.37082	1.28e-10	1.94e-08		DSCC1	130.365	66.8467	193.883	2.90041	1.53626	7.31e-09	1.11e-06
SIVA1	443.277	211.582	674.971	3.19012	1.67361	1.34e-10	2.01e-08		INPP5D	1003.8	1378.54	629.066	0.456327	-1.13186	7.46e-09	1.13e-06
FAM83D	442.722	252.462	632.982	2.50724	1.3261	1.37e-10	2.04e-08		CHST2	896.517	1229.49	563.54	0.458351	-1.12548	8.48e-09	1.26e-06
OIP5	66.9563	22.9645	110.948	4.8313	2.27241	1.56e-10	2.3e-08		SHMT1	244.379	141.8	346.958	2.44681	1.2909	8.51e-09	1.26e-06
LOC100216001	60.8258	100.51	21.1419	0.210347	-2.24916	1.77e-10	2.59e-08		SECTM1	375.333	166.251	584.415	3.51525	1.81363	8.92e-09	1.31e-06
HAUS1	159.03	82.4182	235.641	2.8591	1.51556	2.02e-10	2.94e-08		SMC4	1373.24	835.588	1910.89	2.28688	1.19338	9.27e-09	1.36e-06
ODC1	825.34	487.397	1163.28	2.38672	1.25503	2.11e-10	3e-08		CDC25B	2232.46	1289.8	3175.11	2.4617	1.29966	9.85e-09	1.43e-06
RBL1	187.38	98.9528	275.806	2.78725	1.47884	2.1e-10	3e-08		DIS3L	182.585	103.794	261.375	2.51821	1.3324	1.04e-08	1.5e-06
TMPO	1047.65	584.333	1510.97	2.58579	1.37061	2.11e-10	3e-08		TOPBP1	735.56	460.244	1010.88	2.19639	1.13514	1.22e-08	1.74e-06
CDC6	267.121	147.634	386.609	2.6187	1.38885	2.21e-10	3.12e-08		CCDC150	45.579	18.4947	72.6633	3.92888	1.97412	1.25e-08	1.77e-06
CYP4F22	2502.51	3495.54	1509.49	0.431833	-1.21145	2.28e-10	3.17e-08		FIGNL1	256.411	145.252	367.57	2.53056	1.33946	1.27e-08	1.77e-06
GNB4	310.508	146.445	474.57	3.2406	1.69626	2.28e-10	3.17e-08		MCAM	217.536	126.905	308.166	2.42832	1.27996	1.28e-08	1.77e-06
BMPR1B	35.4255	10.5391	60.312	5.72271	2.5167	2.41e-10	3.32e-08		RFC4	223.046	130.292	315.8	2.42378	1.27726	1.28e-08	1.77e-06
RAD51	127.791	64.0207	191.561	2.99217	1.58119	2.51e-10	3.43e-08		PKN3	140.542	78.1879	202.896	2.59498	1.37572	1.3e-08	1.79e-06
RFC5	250.755	137.87	363.64	2.63756	1.39921	2.57e-10	3.49e-08		HADH	468.561	290.074	647.049	2.23064	1.15745	1.34e-08	1.83e-06
RASSF9	47.5588	76.8256	18.292	0.238098	-2.07037	3.32e-10	4.48e-08		HMGB2	1285.36	616.289	1954.44	3.1713	1.66507	1.57e-08	2.13e-06
NDUFA2	400.95	231.03	570.871	2.47099	1.30509	3.64e-10	4.88e-08		TMEM48	714.149	451.271	977.028	2.16506	1.11441	1.7e-08	2.29e-06
WHSC1	867.961	517.722	1218.2	2.353	1.2345	3.69e-10	4.9e-08		RMI1	128.854	71.5178	186.19	2.6034	1.3804	1.73e-08	2.31e-06
MICAL2	455.941	645.719	266.164	0.412197	-1.27859	3.76e-10	4.96e-08		HELLS	94.2463	48.654	139.839	2.87414	1.52313	1.76e-08	2.33e-06
LAMB3	9364.04	12986.5	5741.55	0.442116	-1.1775	3.82e-10	5e-08		PKMYT1	242.566	117.292	367.841	3.13611	1.64898	1.87e-08	2.46e-06
PALMD	132.106	198.626	65.585	0.330193	-1.59862	3.87e-10	5.04e-08		DDX11	461.802	286.076	637.529	2.22853	1.15609	1.94e-08	2.54e-06
PLEKHG4	435.191	252.47	617.912	2.44746	1.29129	4.02e-10	5.19e-08		ALG10B	164.779	94.4619	235.096	2.48879	1.31545	2.45e-08	3.16e-06
SSX2IP	227.92	125.111	330.728	2.64348	1.40244	4.09e-10	5.25e-08		CENPF	1008.96	494.813	1523.11	3.07815	1.62206	2.45e-08	3.16e-06
NLRC5	58.12	23.1607	93.0792	4.01884	2.00678	4.24e-10	5.4e-08		KRTCAP3	234.946	140.054	329.837	2.35507	1.23577	2.67e-08	3.42e-06
MLF1IP	345.812	197.683	493.941	2.49864	1.32115	4.3e-10	5.44e-08		RAPGEF3	263.794	367.355	160.232	0.436177	-1.19701	2.85e-08	3.62e-06
E2F2	169.99	90.3175	249.662	2.76427	1.4669	4.69e-10	5.89e-08		WDR63	17.2286	30.1311	4.32606	0.143574	-2.80013	2.91e-08	3.69e-06
SERPINF2	91.2142	42.9844	139.444	3.24406	1.6978	4.94e-10	6.17e-08		RAD54L	115.299	52.4581	178.14	3.39585	1.76377	2.99e-08	3.76e-06
MAF	924.504	1400.27	448.741	0.320468	-1.64175	5.14e-10	6.37e-08		ODC1	855.481	547.679	1163.28	2.12402	1.0868	3.04e-08	3.8e-06
PKMYT1	235.027	102.213	367.841	3.59875	1.8475	5.17e-10	6.37e-08		PLA2G4E	2502.07	3364.65	1639.49	0.487269	-1.03721	3.27e-08	4.05e-06
DSN1	181.416	97.4023	265.43	2.72509	1.4463	5.25e-10	6.43e-08		KLF9	435.221	274.01	596.432	2.17668	1.12213	3.47e-08	4.27e-06
LAMA3	16074.1	23210.4	8937.8	0.385078	-1.37678	5.42e-10	6.59e-08		C1orf112	87.2924	45.4185	129.166	2.84391	1.50788	3.63e-08	4.39e-06
MICALCL	291.419	429.084	153.754	0.358331	-1.48063	5.59e-10	6.76e-08		DHRS13	120.541	50.9463	190.136	3.73208	1.89998	3.62e-08	4.39e-06
LOC375010	61.986	96.4227	27.5493	0.285714	-1.80736	5.76e-10	6.92e-08		LIPG	477.118	670.645	283.592	0.422865	-1.24173	3.61e-08	4.39e-06
KCNQ5	28.3053	7.51032	49.1004	6.53772	2.70879	5.86e-10	6.99e-08		MYBPHL	80.2151	128.651	31.779	0.247017	-2.01732	3.85e-08	4.62e-06
PLA2G4E	2671.63	3703.76	1639.49	0.442656	-1.17574	6.21e-10	7.36e-08		DEK	1822.37	1110.52	2534.21	2.282	1.1903	3.99e-08	4.76e-06
SNHG5	1567.79	823.366	2312.22	2.80825	1.48967	6.38e-10	7.52e-08		NPW	66.8417	23.7531	109.93	4.62803	2.2104	4.35e-08	5.16e-06
SNHG6	461.38	270.464	652.297	2.41177	1.27009	6.52e-10	7.63e-08		TMEM22	32.3455	11.1944	53.4967	4.77886	2.25667	4.46e-08	5.25e-06
TRIM59	175.657	85.728	265.587	3.09801	1.63134	6.91e-10	8.03e-08		APOBEC3B	39.7937	15.699	63.8883	4.06958	2.02488	4.64e-08	5.41e-06
NEK2	190.971	76.8304	305.112	3.97124	1.98959	7.67e-10	8.86e-08		NCAPG2	343.616	185.885	501.346	2.69708	1.4314	4.66e-08	5.41e-06
HMGB2	1247	539.56	1954.44	3.62228	1.8569	9.01e-10	1.04e-07		MLF1IP	358.596	223.252	493.941	2.21248	1.14566	4.74e-08	5.47e-06
KREMEN2	144.039	64.6392	223.438	3.45669	1.78939	9.4e-10	1.07e-07		STMN1	810.216	441.038	1179.39	2.67413	1.41907	4.81e-08	5.52e-06
LSM5	366.003	177.684	554.322	3.11971	1.64141	1e-09	1.14e-07		MELK	385.66	221.936	549.383	2.47542	1.30767	4.98e-08	5.69e-06
C11orf82	147.543	67.8189	227.266	3.35108	1.74462	1.17e-09	1.32e-07		MAD2L1	458.22	210.644	705.795	3.35065	1.74444	5.54e-08	6.29e-06
CDC25B	2187.32	1199.53	3175.11	2.64696	1.40434	1.2e-09	1.34e-07		TRIM47	215.199	128.799	301.599	2.34162	1.22751	6.07e-08	6.85e-06
RMI1	125.425	64.6593	186.19	2.87955	1.52584	1.22e-09	1.36e-07		CBX5	1610.22	1052.36	2168.09	2.06022	1.0428	6.13e-08	6.87e-06
ARHGAP19	199.794	110.444	289.144	2.61802	1.38847	1.3e-09	1.44e-07		WEE1	576.712	331.983	821.441	2.47435	1.30705	6.22e-08	6.93e-06
CKS2	427.801	206.077	649.526	3.15186	1.6562	1.34e-09	1.47e-07		ARHGAP19	206.748	124.351	289.144	2.32522	1.21737	6.41e-08	7.1e-06
TOMM7	924.265	536.488	1312.04	2.44561	1.2902	1.4e-09	1.53e-07		DSN1	188.906	112.382	265.43	2.36185	1.23992	6.5e-08	7.16e-06
BARD1	78.1447	35.9671	120.322	3.34534	1.74215	1.6e-09	1.75e-07		CENPW	132.718	67.8773	197.559	2.91053	1.54128	7.15e-08	7.82e-06
FANCG	230.673	130.634	330.712	2.53159	1.34004	1.79e-09	1.93e-07		BCAT2	244.547	150.238	338.855	2.25545	1.17342	7.75e-08	8.43e-06
RNF130	89.2473	43.5338	134.961	3.10014	1.63233	1.86e-09	2e-07		UHRF1	526.811	335.315	718.306	2.14219	1.09908	7.91e-08	8.56e-06
CCNB2	399.682	201.571	597.792	2.96566	1.56835	1.89e-09	2.02e-07		POU2F3	93.6374	134.625	52.6497	0.391084	-1.35445	8.32e-08	8.9e-06
PKN3	138.049	73.2024	202.896	2.77172	1.47078	1.93e-09	2.06e-07		PRDM13	9.31951	0.367428	18.2716	49.7283	5.636	8.29e-08	8.9e-06
RPL31	9847.89	5220.13	14475.7	2.77304	1.47147	1.95e-09	2.07e-07		PLEKHG4	453.57	289.228	617.912	2.13642	1.09519	8.92e-08	9.48e-06
RPS21	4325.22	2568.68	6081.76	2.36766	1.24346	2.14e-09	2.25e-07		KRT6B	30657.6	44941.5	16373.7	0.364334	-1.45667	9.53e-08	1e-05
LOC92249	467.737	653.779	281.695	0.430872	-1.21467	2.36e-09	2.46e-07		TIMELESS	444.189	251.408	636.97	2.53361	1.34119	9.54e-08	1e-05
RAVER2	42.9114	16.0305	69.7923	4.35371	2.12225	2.38e-09	2.48e-07		BMPR1B	37.9043	15.4965	60.312	3.89198	1.9605	1.05e-07	1.1e-05
CDKN3	152.716	82.5679	222.864	2.69916	1.43251	2.53e-09	2.61e-07		SH3BGRL3	3426.76	4619.95	2233.58	0.483465	-1.04852	1.2e-07	1.25e-05
SLC16A2	119.249	175.366	63.1325	0.360005	-1.47391	2.64e-09	2.71e-07		POLQ	163.802	85.9483	241.656	2.81164	1.49141	1.32e-07	1.37e-05
DHTKD1	477.67	287.382	667.959	2.32429	1.21679	2.93e-09	3e-07		CEP152	131.093	75.894	186.292	2.45464	1.29551	1.34e-07	1.37e-05
HADH	462.678	278.307	647.049	2.32494	1.2172	2.97e-09	3.02e-07		EDA2R	41.7419	64.2325	19.2512	0.299712	-1.73835	1.37e-07	1.39e-05
WEE1	559.465	297.488	821.441	2.76125	1.46532	3.01e-09	3.04e-07		NRM	150.492	89.2663	211.718	2.37175	1.24595	1.37e-07	1.39e-05
CYP1B1	306.424	77.0581	535.791	6.95308	2.79765	3.23e-09	3.24e-07		NT5E	596.77	906.627	286.913	0.316462	-1.6599	1.37e-07	1.39e-05
ECI1	549.945	267.177	832.713	3.11671	1.64002	3.24e-09	3.24e-07		LOX	144.105	77.3723	210.838	2.72498	1.44624	1.41e-07	1.42e-05
TMPRSS11B	131.07	63.1018	199.038	3.15424	1.65729	3.26e-09	3.25e-07		KCNK5	132.882	65.5967	200.167	3.05148	1.60951	1.51e-07	1.51e-05
HOMER2	325.506	458.949	192.063	0.418485	-1.25675	3.29e-09	3.25e-07		TMPRSS11B	134.728	70.4179	199.038	2.82653	1.49903	1.52e-07	1.51e-05
CHAF1A	414.973	248.468	581.477	2.34025	1.22666	3.34e-09	3.29e-07		FAM83D	467.576	302.169	632.982	2.09479	1.06681	1.58e-07	1.55e-05
DLGAP4	1071.26	1476.34	666.184	0.45124	-1.14803	3.46e-09	3.39e-07		MGA	600.327	385.852	814.802	2.1117	1.0784	1.58e-07	1.55e-05
DHFR	908.084	521.225	1294.94	2.48442	1.31291	3.59e-09	3.5e-07		RNASEH2A	263.866	165.677	362.055	2.1853	1.12783	1.57e-07	1.55e-05
SH3KBP1	1112.42	1553.96	670.886	0.431726	-1.21181	4e-09	3.87e-07		KDM5B-AS1	122.22	172.441	71.9993	0.417531	-1.26005	1.66e-07	1.61e-05
LONRF3	9.5123	0	19.0246	Inf	Inf	4.1e-09	3.95e-07		KLHL13	36.7583	15.2766	58.2401	3.81237	1.93069	1.69e-07	1.64e-05
SPRR1B	37959.9	52376.6	23543.1	0.449496	-1.15362	4.3e-09	4.12e-07		ALDH6A1	38.8674	16.33	61.4048	3.76024	1.91083	1.74e-07	1.68e-05
NUDT8	134.19	72.3588	196.021	2.70901	1.43777	4.65e-09	4.44e-07		ZNF367	102.746	52.0434	153.449	2.94849	1.55997	1.75e-07	1.68e-05
LOX	140.196	69.5537	210.838	3.0313	1.59994	4.87e-09	4.62e-07		C4orf21	103.261	57.6394	148.883	2.58301	1.36905	1.8e-07	1.72e-05
ACYP1	97.2899	49.5331	145.047	2.92827	1.55005	5.23e-09	4.94e-07		AFAP1-AS1	138.389	73.0189	203.759	2.7905	1.48052	1.82e-07	1.73e-05
NME3	249.555	143.446	355.664	2.47943	1.31001	5.27e-09	4.96e-07		MMS22L	204.57	117.315	291.825	2.48753	1.31471	1.83e-07	1.73e-05
MAP2	603.71	882.97	324.45	0.367454	-1.44437	5.5e-09	5.14e-07		CEP128	102.579	57.2305	147.928	2.58478	1.37004	1.9e-07	1.79e-05
GATA3	333.466	467.128	199.805	0.427731	-1.22522	5.87e-09	5.46e-07		IVL	10823.9	14614.4	7033.49	0.481272	-1.05508	1.98e-07	1.85e-05
MTBP	146.145	80.1262	212.163	2.64786	1.40483	6.08e-09	5.63e-07		BGN	359.029	190.194	527.865	2.77541	1.4727	2.03e-07	1.89e-05
BLM	99.5994	49.7057	149.493	3.00756	1.58859	6.4e-09	5.9e-07		MSH2	429.582	277.413	581.752	2.09706	1.06837	2.19e-07	2.03e-05
KDM5B-AS1	130.962	189.924	71.9993	0.379096	-1.39936	6.45e-09	5.92e-07		RPL39L	145.586	87.063	204.11	2.34439	1.22921	2.23e-07	2.06e-05
SYCE2	17.4494	3.07529	31.8235	10.3481	3.3713	7.17e-09	6.54e-07		FOSL1	487.694	746.003	229.385	0.307485	-1.70141	2.31e-07	2.12e-05
CDCA7L	150.171	83.0459	217.295	2.61657	1.38768	7.48e-09	6.79e-07		C16orf59	56.2181	27.5469	84.8893	3.08163	1.62369	2.32e-07	2.12e-05
C1S	184.734	69.6749	299.793	4.30273	2.10525	7.91e-09	7.12e-07		POLA1	348.087	223.6	472.574	2.11348	1.07962	2.42e-07	2.2e-05
GRK5	92.8322	137.435	48.2297	0.350928	-1.51075	7.88e-09	7.12e-07		C12orf5	527.851	708.799	346.903	0.489423	-1.03085	2.59e-07	2.34e-05
PCGF6	97.0387	44.4597	149.618	3.36524	1.75071	8.06e-09	7.21e-07		ZNF300	116.3	67.3773	165.224	2.45221	1.29409	2.6e-07	2.34e-05
FERMT1	2483.85	3383.36	1584.34	0.468273	-1.09458	8.15e-09	7.26e-07		BRIP1	99.2995	55.5599	143.039	2.5745	1.36429	2.69e-07	2.4e-05
MED30	242.763	123.851	361.676	2.92024	1.54609	8.22e-09	7.29e-07		CDCA7L	155.495	93.6945	217.295	2.31919	1.21362	2.81e-07	2.51e-05
SLC27A5	74.6845	36.1699	113.199	3.12964	1.646	8.42e-09	7.42e-07		MICAL1	271.009	370.821	171.197	0.46167	-1.11507	2.85e-07	2.53e-05
SHMT1	245.492	144.025	346.958	2.40901	1.26844	8.94e-09	7.85e-07		LAMB3	8467.49	11193.4	5741.55	0.512939	-0.96314	2.95e-07	2.6e-05
C11orf10	306.49	152.694	460.286	3.01443	1.59188	9.4e-09	8.18e-07		C12orf75	626.551	416.638	836.463	2.00765	1.00551	3.27e-07	2.87e-05
LYPD3	13916.4	18892.3	8940.52	0.473236	-1.07937	9.38e-09	8.18e-07		LAMC2	19147.5	26206.1	12088.8	0.461297	-1.11623	3.35e-07	2.93e-05
KRT6B	32648.4	48923.1	16373.7	0.334683	-1.57913	9.92e-09	8.56e-07		LONRF3	9.85	0.675385	19.0246	28.1685	4.81601	3.41e-07	2.97e-05
RTN4RL2	17.2751	3.06432	31.4858	10.275	3.36106	9.94e-09	8.56e-07		GINS4	121.164	68.9633	173.365	2.51387	1.32991	3.62e-07	3.13e-05
PCNA	880.442	554.411	1206.47	2.17613	1.12177	1.02e-08	8.77e-07		SASS6	133.671	79.4338	187.909	2.3656	1.24221	3.77e-07	3.26e-05
MT1H	56.9291	2.72068	111.138	40.8493	5.35224	1.04e-08	8.88e-07		LRRCC1	319.943	206.03	433.856	2.1058	1.07437	4.16e-07	3.57e-05
HAUS5	165.373	93.7741	236.973	2.52706	1.33746	1.06e-08	8.98e-07		ZNF331	52.9141	25.8718	79.9565	3.09048	1.62783	4.51e-07	3.86e-05
INPP5D	992.371	1355.68	629.066	0.464024	-1.10773	1.14e-08	9.67e-07		BLM	103.935	58.3761	149.493	2.56086	1.35663	4.58e-07	3.89e-05
HELLS	94.0814	48.3243	139.839	2.89375	1.53294	1.27e-08	1.07e-06		PCNA	911.732	616.991	1206.47	1.95541	0.967474	4.73e-07	4.01e-05
MMS22L	199.454	107.083	291.825	2.72523	1.44638	1.3e-08	1.09e-06		EME1	65.3904	29.8363	100.944	3.38328	1.75842	4.99e-07	4.2e-05
FANCI	608.756	298.749	918.764	3.07537	1.62076	1.45e-08	1.21e-06		SERPINF2	97.4829	55.5218	139.444	2.51152	1.32856	5.15e-07	4.33e-05
MSH2	420.146	258.54	581.752	2.25014	1.17002	1.54e-08	1.27e-06		TRIP13	223.017	136.573	309.462	2.26591	1.18009	5.36e-07	4.48e-05
MTFP1	184.049	106.299	261.799	2.46286	1.30033	1.53e-08	1.27e-06		TNFRSF12A	658.889	875.718	442.059	0.504796	-0.986228	5.46e-07	4.54e-05
NUP43	347.634	211.99	483.278	2.27972	1.18886	1.58e-08	1.3e-06		ADTRP	122.929	171.088	74.7705	0.437029	-1.1942	5.58e-07	4.62e-05
C4orf21	100.986	53.0894	148.883	2.80439	1.48768	1.6e-08	1.31e-06		NCAPD3	548.809	364.547	733.072	2.01091	1.00785	5.85e-07	4.82e-05
MELK	381.227	213.071	549.383	2.5784	1.36648	1.62e-08	1.32e-06		DNMT3B	217.049	132.217	301.881	2.28323	1.19108	6.24e-07	5.1e-05
UPK1B	1608.22	2184	1032.45	0.472733	-1.0809	1.66e-08	1.35e-06		OIP5	72.8493	34.7503	110.948	3.19272	1.67479	6.22e-07	5.1e-05
ANKHD1	48.22	18.4817	77.9584	4.21814	2.07661	1.72e-08	1.39e-06		CDA	1113.79	1471.54	756.048	0.51378	-0.960777	6.28e-07	5.11e-05
MTCP1NB	31.9026	11.2682	52.537	4.66243	2.22108	1.73e-08	1.39e-06		MT1H	58.3708	5.60396	111.138	19.832	4.30976	6.33e-07	5.13e-05
EPCAM	149.419	77.1763	221.661	2.87214	1.52212	1.85e-08	1.49e-06		FANCI	633.439	348.114	918.764	2.63926	1.40013	6.49e-07	5.21e-05
BCL2L12	155.598	88.6503	222.545	2.51037	1.3279	1.94e-08	1.55e-06		HAUS4	564.812	378.105	751.52	1.9876	0.991025	6.47e-07	5.21e-05
RNASEH2A	258.656	155.256	362.055	2.33198	1.22156	2.06e-08	1.64e-06		FANCE	380.041	187.007	573.075	3.06446	1.61563	7.23e-07	5.78e-05
TMEM80	220.248	130.395	310.1	2.37815	1.24984	2.11e-08	1.67e-06		DNMT1	1095.51	722.564	1468.46	2.03229	1.0231	7.28e-07	5.8e-05
INHBA	111.83	166.906	56.7545	0.340038	-1.55623	2.2e-08	1.74e-06		LOC92249	421.528	561.36	281.695	0.501808	-0.994793	7.39e-07	5.86e-05
MZT1	325.632	140.49	510.774	3.63566	1.86222	2.23e-08	1.75e-06		FERMT1	2287.2	2990.06	1584.34	0.529868	-0.916295	7.55e-07	5.95e-05
RAB26	54.9882	22.8195	87.1569	3.81941	1.93335	2.44e-08	1.9e-06		KIF4A	346.781	189.284	504.277	2.66413	1.41367	7.57e-07	5.95e-05
RPL39	7841.01	4090.68	11591.3	2.8336	1.50263	2.44e-08	1.9e-06		CDC25A	125.955	75.4515	176.459	2.33871	1.22571	8.19e-07	6.41e-05
UHRF1	523.653	329	718.306	2.1833	1.12651	2.52e-08	1.96e-06		RAD51	137.022	82.4835	191.561	2.32241	1.21563	8.63e-07	6.73e-05
CDC25A	121.773	67.0871	176.459	2.6303	1.39523	2.61e-08	2.01e-06		ASF1B	190.958	95.3966	286.519	3.00345	1.58662	9.12e-07	7.05e-05
LDHB	3122.43	2031.94	4212.92	2.07335	1.05196	2.77e-08	2.13e-06		LEPREL2	97.0708	56.6809	137.461	2.42517	1.27809	9.1e-07	7.05e-05
CDK1	540.234	230.397	850.072	3.6896	1.88347	2.79e-08	2.14e-06		USP37	279.234	181.131	377.337	2.08323	1.05882	9.17e-07	7.06e-05
USP13	98.9871	52.6111	145.363	2.76297	1.46622	2.84e-08	2.17e-06		LIN9	126.52	75.3933	177.646	2.35626	1.2365	9.46e-07	7.26e-05
C11orf31	543.372	316.784	769.96	2.43055	1.28128	2.96e-08	2.25e-06		TONSL	519.431	349.364	689.498	1.97358	0.980815	1.02e-06	7.79e-05
SNRPE	518.172	281.375	754.969	2.68314	1.42392	3.08e-08	2.33e-06		GLTP	12220.1	15951.7	8488.57	0.532143	-0.910114	1.06e-06	8.09e-05
CRISPLD2	206.261	300.41	112.112	0.373196	-1.42199	3.12e-08	2.35e-06		FANCA	204.674	112.542	296.806	2.6373	1.39906	1.08e-06	8.1e-05
APOBEC3B	39.465	15.0417	63.8883	4.24742	2.08659	3.21e-08	2.41e-06		FANCG	244.25	157.787	330.712	2.09594	1.0676	1.08e-06	8.1e-05
DEK	1815.88	1097.56	2534.21	2.30895	1.20724	3.28e-08	2.45e-06		MTBP	153.401	94.639	212.163	2.24182	1.16467	1.07e-06	8.1e-05
NRM	148.167	84.6164	211.718	2.50209	1.32313	3.36e-08	2.5e-06		RACGAP1	853.698	574.387	1133.01	1.97255	0.980064	1.08e-06	8.1e-05
WLS	623	396.368	849.632	2.14354	1.1	3.77e-08	2.8e-06		UPK1B	1491.22	1950	1032.45	0.529459	-0.917409	1.09e-06	8.11e-05
RNASEH2B	163.465	94.9657	231.963	2.4426	1.28842	3.98e-08	2.94e-06		RAB26	57.8448	28.5326	87.1569	3.05465	1.61101	1.15e-06	8.53e-05
CDK4	985.571	548.452	1422.69	2.59401	1.37518	4.01e-08	2.95e-06		MTFP1	192.399	122.998	261.799	2.12849	1.08983	1.17e-06	8.61e-05
CYP2C18	569.007	794.436	343.578	0.43248	-1.20929	4.04e-08	2.96e-06		TSC22D3	2328.35	1619.27	3037.43	1.8758	0.907509	1.17e-06	8.61e-05
PRIM2	101.364	54.5772	148.151	2.71452	1.4407	4.14e-08	3.02e-06		CIT	318.701	156.274	481.128	3.07874	1.62234	1.19e-06	8.71e-05
STXBP1	259.515	374.831	144.198	0.3847	-1.37819	4.8e-08	3.49e-06		GPN3	179.882	114.377	245.387	2.14543	1.10127	1.21e-06	8.82e-05
CENPV	38.9029	15.7216	62.0842	3.94898	1.98148	5.08e-08	3.68e-06		MAP3K5	690.924	471.399	910.449	1.93138	0.94963	1.21e-06	8.82e-05
FAM81A	23.2175	6.49066	39.9444	6.15413	2.62155	5.4e-08	3.9e-06		H2AFV	911.932	584.08	1239.78	2.12263	1.08585	1.31e-06	9.53e-05
SULF2	3362.47	4962.6	1762.33	0.355123	-1.49361	5.77e-08	4.15e-06		DLGAP4	960.04	1253.9	666.184	0.531291	-0.912425	1.35e-06	9.78e-05
NOV	11.0852	1.03212	21.1382	20.4805	4.35618	5.86e-08	4.2e-06		APOL2	215.37	291.412	139.328	0.478113	-1.06458	1.39e-06	0.000100175
ARL6IP6	410.758	258.922	562.595	2.17283	1.11958	5.93e-08	4.23e-06		PHF17	170.982	96.3598	245.604	2.54882	1.34983	1.43e-06	0.000102808
TMEM14C	1112.21	723.223	1501.19	2.0757	1.0536	5.96e-08	4.23e-06		ECI1	586.62	340.526	832.713	2.44537	1.29005	1.45e-06	0.000103327
WDSUB1	101.135	50.8979	151.373	2.97405	1.57243	6.05e-08	4.28e-06		NEK2	206.768	108.424	305.112	2.81407	1.49266	1.45e-06	0.000103327
RFC2	275.563	169.794	381.333	2.24585	1.16726	6.22e-08	4.38e-06		TTC7B	236.126	317.865	154.387	0.485699	-1.04186	1.49e-06	0.000105384
CDKN2AIPNL	173.458	102.446	244.471	2.38634	1.2548	6.28e-08	4.41e-06		ZNF732	19.3261	5.9209	32.7313	5.52809	2.46678	1.49e-06	0.000105572
SRGAP1	357.08	490.226	223.935	0.4568	-1.13036	6.3e-08	4.41e-06		CCNA2	470.126	235.144	705.108	2.99862	1.5843	1.5e-06	0.000105734
MIS18A	152.696	88.9693	216.423	2.43256	1.28247	6.75e-08	4.71e-06		LINC00340	62.5478	104.901	20.1945	0.19251	-2.37699	1.56e-06	0.000109667
NUP107	607.98	390.698	825.262	2.11228	1.0788	6.85e-08	4.76e-06		RFXAP	57.9285	30.5997	85.2573	2.78621	1.4783	1.63e-06	0.000114062
TBL1Y	14.4143	2.388	26.4406	11.0723	3.46888	6.9e-08	4.77e-06		MIS18BP1	421.946	274.09	569.802	2.07889	1.05581	1.66e-06	0.000115771
TK1	377.921	157.408	598.435	3.80181	1.92669	7.41e-08	5.11e-06		RFC2	284.126	186.919	381.333	2.0401	1.02864	1.7e-06	0.000117922
RAD51AP1	118.625	50.361	186.889	3.71099	1.8918	7.73e-08	5.31e-06		INHBE	55.4361	18.4602	92.412	5.00601	2.32366	1.73e-06	0.000119742
NUP62CL	94.9568	38.6789	151.235	3.91001	1.96717	7.82e-08	5.35e-06		TRAIP	69.337	33.7355	104.938	3.11062	1.6372	1.78e-06	0.00012263
LINC00340	72.2408	124.287	20.1945	0.162483	-2.62164	7.95e-08	5.42e-06		CD36	775.241	1020.15	530.329	0.519853	-0.943823	1.8e-06	0.000123472
LRRCC1	315.341	196.826	433.856	2.20426	1.1403	8.33e-08	5.66e-06		MT1G	115.622	19.8243	211.42	10.6647	3.41478	1.85e-06	0.000126101
PTPN7	79.009	40.7624	117.256	2.87656	1.52435	8.52e-08	5.76e-06		SIVA1	486.093	297.215	674.971	2.27099	1.18332	1.91e-06	0.000130189
TUBB3	950.12	1385.41	514.832	0.371611	-1.42813	8.55e-08	5.76e-06		SERPINF1	99.3613	59.3615	139.361	2.34767	1.23123	1.93e-06	0.000131095
CENPK	111.043	42.1174	179.968	4.27301	2.09525	8.59e-08	5.77e-06		C5orf54	42.1811	20.3942	63.968	3.13658	1.64919	1.98e-06	0.000134095
RPS14	11213.4	6988.55	15438.2	2.20907	1.14344	8.69e-08	5.82e-06		MNF1	321.24	215.191	427.29	1.98563	0.989599	2.04e-06	0.000137421
BTG2	2666.9	3568.51	1765.29	0.494686	-1.01541	8.77e-08	5.85e-06		TRIML2	367.539	544.8	190.279	0.349264	-1.51761	2.15e-06	0.000143918
IGFL2	225.427	360.313	90.5409	0.251284	-1.99261	8.91e-08	5.92e-06		MSH6	762.848	522.442	1003.25	1.92032	0.941343	2.2e-06	0.000146737
CDK2	402.717	255.376	550.059	2.15392	1.10697	9.08e-08	6.01e-06		LOC100507127	270.899	412.614	129.184	0.313088	-1.67536	2.32e-06	0.000154489
POLQ	163.024	84.3914	241.656	2.86351	1.51779	9.25e-08	6.11e-06		MANEAL	62.3622	33.4958	91.2286	2.72358	1.4455	2.36e-06	0.000156681
LHX6	63.0991	27.1694	99.0289	3.64487	1.86587	9.69e-08	6.35e-06		CDHR1	25.1488	6.39541	43.9021	6.86463	2.77918	2.39e-06	0.000158186
TEX30	135.338	78.2764	192.399	2.45794	1.29745	9.66e-08	6.35e-06		DDX12P	85.0985	38.4442	131.753	3.42712	1.77699	2.41e-06	0.000158871
TONSL	508.198	326.898	689.498	2.10922	1.07671	9.73e-08	6.36e-06		AURKB	246.54	134.463	358.617	2.66703	1.41523	2.47e-06	0.000162246
PRRT4	78.3875	41.0696	115.705	2.8173	1.49431	1.01e-07	6.55e-06		KIF11	395.905	218.173	573.637	2.62927	1.39466	2.49e-06	0.000162456
KIAA0040	469.265	638.367	300.164	0.470205	-1.08864	1.03e-07	6.65e-06		NINL	64.564	35.5265	93.6015	2.6347	1.39764	2.5e-06	0.000162456
CHEK2	206.009	124.891	287.128	2.29903	1.20103	1.04e-07	6.75e-06		UBE2T	191.169	109.284	273.054	2.49856	1.3211	2.49e-06	0.000162456
RAD54B	120.283	49.9417	190.625	3.81694	1.93242	1.11e-07	7.15e-06		ARL6IP6	426.138	289.681	562.595	1.94212	0.95763	2.51e-06	0.000162627
CASZ1	1012.74	1361.21	664.26	0.487991	-1.03507	1.13e-07	7.27e-06		GRK5	80.9725	113.715	48.2297	0.424127	-1.23743	2.59e-06	0.000167326
BRCA2	145.142	78.8617	211.422	2.68092	1.42273	1.16e-07	7.39e-06		CENPK	116.09	52.2125	179.968	3.44685	1.78528	2.61e-06	0.000167958
CEP128	102.15	56.3722	147.928	2.62413	1.39184	1.16e-07	7.42e-06		ZC2HC1A	139.133	86.974	191.293	2.19942	1.13712	2.73e-06	0.000174745
MFAP2	474.671	646.396	302.946	0.46867	-1.09336	1.21e-07	7.69e-06		CKS2	462.476	275.426	649.526	2.35826	1.23772	2.76e-06	0.000176131
SLC29A2	81.5251	43.285	119.765	2.7669	1.46827	1.21e-07	7.69e-06		RTN4RL2	18.4832	5.48052	31.4858	5.74503	2.52232	2.77e-06	0.000176362
LIPG	468.486	653.38	283.592	0.434038	-1.20411	1.23e-07	7.77e-06		APOL4	230.978	310.09	151.867	0.489751	-1.02988	2.78e-06	0.000176509
ZWILCH	254.783	158.258	351.308	2.21984	1.15046	1.26e-07	7.95e-06		NEIL3	81.7826	40.7487	122.816	3.014	1.59168	3.04e-06	0.000191913
COMMD4	268.962	168.232	369.693	2.19753	1.13588	1.32e-07	8.26e-06		FAM111B	148.768	92.566	204.969	2.21431	1.14686	3.1e-06	0.000195258
RPS29	6659.94	4459.96	8859.93	1.98655	0.990265	1.34e-07	8.37e-06		KIF20A	458.753	230.554	686.952	2.97958	1.57511	3.18e-06	0.000198964
TIMELESS	445.029	253.088	636.97	2.51679	1.33158	1.34e-07	8.37e-06		NCAPD2	1137.27	746.996	1527.54	2.04491	1.03204	3.17e-06	0.000198964
TMEM200B	12.4956	1.71436	23.2767	13.5775	3.76315	1.35e-07	8.39e-06		TTK	291.652	145.365	437.938	3.01267	1.59104	3.21e-06	0.000200485
C14orf64	60.6126	90.2772	30.948	0.342811	-1.54451	1.4e-07	8.66e-06		FLRT2	536.927	701.378	372.476	0.531064	-0.913043	3.27e-06	0.000203308
AFAP1-AS1	138.796	73.8325	203.759	2.75975	1.46454	1.43e-07	8.83e-06		NOP14-AS1	288.179	381.482	194.876	0.510839	-0.969058	3.3e-06	0.000204464
KIAA1524	131.692	72.5557	190.828	2.63009	1.39511	1.46e-07	8.97e-06		BUB1B	328.206	177.163	479.25	2.70514	1.43571	3.32e-06	0.000205186
RPS13	7348.88	4613.58	10084.2	2.18576	1.12814	1.47e-07	8.99e-06		ARL14	16.7932	28.9791	4.60741	0.158991	-2.65298	3.46e-06	0.000212589
PDE4A	31.4912	11.9554	51.027	4.26809	2.09359	1.51e-07	9.24e-06		SPRR1A	31643	42034.4	21251.5	0.505574	-0.984004	3.46e-06	0.000212589
GCHFR	108.362	40.9275	175.797	4.29533	2.10277	1.55e-07	9.42e-06		CBX2	240.085	131.717	348.453	2.64547	1.40353	3.57e-06	0.000218231
RPL10	18481.5	12431.5	24531.5	1.97334	0.980639	1.56e-07	9.42e-06		NFIB	191.106	124.273	257.94	2.07559	1.05352	3.65e-06	0.000222458
SMC4	1403.29	895.697	1910.89	2.13341	1.09316	1.56e-07	9.42e-06		ERVMER34-1	151.031	95.6832	206.379	2.15689	1.10896	3.66e-06	0.000222634
SH3BGRL3	3407.78	4581.97	2233.58	0.487472	-1.03661	1.63e-07	9.85e-06		TIMP1	1053.16	1578.95	527.361	0.333995	-1.5821	3.71e-06	0.00022446
ANAPC11	392.545	231.056	554.034	2.39784	1.26173	1.74e-07	1.05e-05		LAMA3	13399.8	17861.7	8937.8	0.500388	-0.99888	3.8e-06	0.000229263
ARHGEF16	1026.78	679.868	1373.69	2.02053	1.01473	1.76e-07	1.06e-05		SYCE2	18.9249	6.02637	31.8235	5.28071	2.40073	3.85e-06	0.000231539
CHST2	850.974	1138.41	563.54	0.495025	-1.01443	1.8e-07	1.07e-05		FOXRED2	185.447	119.751	251.143	2.09721	1.06847	4.01e-06	0.000240545
LIN9	124.056	70.4654	177.646	2.52104	1.33402	1.82e-07	1.08e-05		POLE	715.98	451.625	980.334	2.17068	1.11815	4.03e-06	0.000241019
ZNF239	9.53313	0.688472	18.3778	26.6936	4.73842	1.96e-07	1.16e-05		SC5DL	1470.11	1903.23	1036.99	0.54486	-0.876042	4.18e-06	0.000249127
NCAPG2	348.153	194.96	501.346	2.57154	1.36263	2.03e-07	1.2e-05		TUBB6	3749.45	4839.75	2659.14	0.549437	-0.863974	4.26e-06	0.000253032
CDHR1	24.4956	5.08911	43.9021	8.62668	3.1088	2.12e-07	1.25e-05		ATF3	127.362	59.5237	195.2	3.27937	1.71342	4.34e-06	0.000257155
MT1G	113.206	14.9925	211.42	14.1018	3.8178	2.14e-07	1.25e-05		CYP2C18	513.676	683.775	343.578	0.502472	-0.992884	4.53e-06	0.000267571
ZYG11A	61.2047	30.8039	91.6055	2.97383	1.57232	2.22e-07	1.3e-05		LRRC8C	187.39	270.395	104.385	0.386045	-1.37316	4.69e-06	0.000275818
C1orf112	88.8151	48.464	129.166	2.6652	1.41425	2.26e-07	1.32e-05		CXCL10	9.88196	1.41473	18.3492	12.9701	3.69711	4.73e-06	0.000276703
POF1B	9278.63	12273.1	6284.13	0.512023	-0.965719	2.36e-07	1.38e-05		LY6G6C	1051.91	1475.26	628.57	0.426074	-1.23082	4.72e-06	0.000276703
AURKB	238.865	119.114	358.617	3.01071	1.5901	2.45e-07	1.42e-05		GLB1L2	94.0847	45.8172	142.352	3.10696	1.6355	4.78e-06	0.000278328
RPS3A	26108.3	17103.6	35113.1	2.05296	1.03771	2.59e-07	1.5e-05		SH3KBP1	979.138	1287.39	670.886	0.521121	-0.940309	4.79e-06	0.000278328
CEP44	198.365	114.134	282.595	2.476	1.30801	2.63e-07	1.51e-05		CDK2	418.934	287.809	550.059	1.9112	0.934476	5.21e-06	0.000302001
FAM111B	145.798	86.6273	204.969	2.36611	1.24252	2.63e-07	1.51e-05		TK1	399.147	199.859	598.435	2.99429	1.58221	5.33e-06	0.000307682
LOC100131193	29.3771	46.8602	11.894	0.253819	-1.97813	2.68e-07	1.54e-05		EMR2	1304.29	1685.01	923.575	0.548113	-0.867454	5.43e-06	0.000312911
GSDMD	132.119	77.2057	187.031	2.42251	1.2765	2.88e-07	1.65e-05		RCCD1	256.835	174.081	339.59	1.95076	0.964033	5.74e-06	0.000329349
KRT84	17.3068	30.0736	4.54002	0.150964	-2.72773	2.94e-07	1.67e-05		PALMD	105.546	145.507	65.585	0.450736	-1.14965	5.93e-06	0.000337201
GSTO2	301.296	192.42	410.172	2.13165	1.09197	2.99e-07	1.69e-05		PRC1	1022.28	539.346	1505.21	2.7908	1.48068	5.9e-06	0.000337201
ITGA6	13032.3	17199.7	8865	0.515417	-0.956189	2.99e-07	1.69e-05		TMEM97	158.901	101.663	216.139	2.12603	1.08816	5.91e-06	0.000337201
RPL34	5531.34	3471.49	7591.18	2.18672	1.12877	3.01e-07	1.7e-05		CDK1	577.311	304.549	850.072	2.79124	1.48091	5.99e-06	0.00033952
DHRS13	122.993	55.8513	190.136	3.40432	1.76737	3.08e-07	1.73e-05		USP13	105.054	64.7456	145.363	2.24514	1.16681	6.54e-06	0.000369977
RACGAP1	843.388	553.767	1133.01	2.046	1.03281	3.09e-07	1.73e-05		HAUS1	175.31	114.98	235.641	2.04942	1.03522	6.71e-06	0.000378154
NDEL1	1907.5	2528.44	1286.56	0.508834	-0.974734	3.15e-07	1.76e-05		KRT84	14.181	23.8219	4.54002	0.190582	-2.39152	6.75e-06	0.000378787
RPL37A	9019.62	5941.41	12097.8	2.03619	1.02587	3.15e-07	1.76e-05		RAVER2	46.978	24.1637	69.7923	2.88831	1.53023	6.78e-06	0.000378787
TOB1	980.701	1304.76	656.638	0.503263	-0.990617	3.18e-07	1.77e-05		SP100	583.572	756.587	410.558	0.542645	-0.881921	6.78e-06	0.000378787
CHTF18	221.199	122.292	320.106	2.61755	1.38822	3.2e-07	1.77e-05		DOK3	40.6667	59.3696	21.9639	0.369952	-1.43459	6.8e-06	0.000378832
AIF1L	670.447	408.942	931.952	2.27893	1.18836	3.22e-07	1.77e-05		ZNF354C	31.5769	14.4794	48.6745	3.36164	1.74917	7.26e-06	0.000403254
RFXAP	56.6476	28.0379	85.2573	3.04079	1.60445	3.22e-07	1.77e-05		CEP55	404.558	258.628	550.488	2.12849	1.08983	7.29e-06	0.000403592
RNF128	136.034	194.028	78.0397	0.402207	-1.31399	3.34e-07	1.83e-05		ACER2	95.8463	131.408	60.2842	0.458755	-1.1242	7.43e-06	0.000409956
ADTRP	124.376	173.982	74.7705	0.42976	-1.2184	3.47e-07	1.9e-05		ACP5	42.2429	62.1842	22.3016	0.358638	-1.4794	7.66e-06	0.00042151
TRIM47	218.537	135.474	301.599	2.22625	1.15462	3.47e-07	1.9e-05		FAM81A	24.967	9.98957	39.9444	3.99861	1.9995	7.86e-06	0.000431273
SPRR1A	33460.8	45670	21251.5	0.465327	-1.10368	3.5e-07	1.9e-05		PCGF6	105.112	60.606	149.618	2.46869	1.30375	8e-06	0.000437996
EPHA4	1018.51	1353.57	683.461	0.504934	-0.985834	3.63e-07	1.96e-05		KIF21B	231.947	88.0597	375.834	4.26794	2.09354	8.08e-06	0.000440722
SC5DL	1534.61	2032.23	1036.99	0.510273	-0.970658	3.62e-07	1.96e-05		TUBB3	834.855	1154.88	514.832	0.445789	-1.16557	8.25e-06	0.000448868
CENPF	1032.66	542.221	1523.11	2.80902	1.49007	3.64e-07	1.97e-05		HRK	12.1039	2.82048	21.3873	7.58285	2.92274	8.47e-06	0.000459458
TRPV4	13.9102	2.73906	25.0812	9.15689	3.19486	3.73e-07	2e-05		MAP4K4	2670.54	3413.35	1927.74	0.564765	-0.824278	8.76e-06	0.000473879
FAM129A	146.273	31.1081	261.439	8.4042	3.07111	4.04e-07	2.16e-05		LRRC8D	654.851	460.299	849.403	1.84533	0.883876	8.85e-06	0.000477465
FANCL	154.091	93.6125	214.569	2.2921	1.19667	4.31e-07	2.3e-05		TOP2A	1981.54	921.593	3041.48	3.30025	1.72257	8.96e-06	0.000481896
TMEM42	119.202	66.4345	171.97	2.58856	1.37215	4.33e-07	2.31e-05		PRIM2	107.526	66.9002	148.151	2.21451	1.14698	9.11e-06	0.00048837
UNC93A	45.4642	68.7578	22.1705	0.322443	-1.63288	4.45e-07	2.37e-05		MTHFD1	1160.62	823.15	1498.1	1.81996	0.863905	9.18e-06	0.000491043
CBX5	1638.34	1108.59	2168.09	1.95572	0.967696	4.54e-07	2.41e-05		CXCL14	35.1461	55.6924	14.5997	0.262149	-1.93154	9.29e-06	0.00049532
POLA1	349.95	227.327	472.574	2.07883	1.05577	4.6e-07	2.43e-05		PSIP1	432.358	279.35	585.366	2.09546	1.06727	9.33e-06	0.00049593
H2AFV	898.27	556.755	1239.78	2.2268	1.15497	4.84e-07	2.55e-05		NUDT8	145.304	94.5874	196.021	2.07238	1.05129	9.36e-06	0.000496205
ACER2	102.674	145.063	60.2842	0.415572	-1.26683	4.88e-07	2.56e-05		TGM5	229.96	302.979	156.94	0.51799	-0.949003	9.84e-06	0.000520097
CDA	1119.2	1482.36	756.048	0.51003	-0.971347	4.91e-07	2.58e-05		MAP2	504.352	684.255	324.45	0.474166	-1.07654	9.94e-06	0.000522859
C4orf34	275.897	176.795	374.999	2.12109	1.08481	5.03e-07	2.62e-05		MICALCL	235.047	316.339	153.754	0.486042	-1.04085	9.94e-06	0.000522859
HPDL	12.3419	2.0408	22.643	11.0951	3.47186	5.02e-07	2.62e-05		NUP107	638.58	451.899	825.262	1.82621	0.868852	1e-05	0.000525059
ZNF367	104.152	54.855	153.449	2.79736	1.48407	5.13e-07	2.67e-05		ITGAM	77.0785	117.226	36.9311	0.315042	-1.66638	1.01e-05	0.000527882
CCNB1	793.406	373.556	1213.25	3.24785	1.69948	5.28e-07	2.74e-05		COL16A1	1931.15	1390.29	2472.01	1.77805	0.830299	1.03e-05	0.000535385
SASS6	134.155	80.4005	187.909	2.33716	1.22476	5.44e-07	2.81e-05		EPCAM	159.874	98.0863	221.661	2.25985	1.17623	1.04e-05	0.000536336
ARL6IP1	2319.43	1533.99	3104.88	2.02405	1.01724	5.52e-07	2.85e-05		KLK5	5805.8	7525.97	4085.64	0.542872	-0.881317	1.04e-05	0.000536336
XRCC3	391.734	257.149	526.319	2.04674	1.03333	5.66e-07	2.91e-05		UBE2C	410.543	222.106	598.979	2.69681	1.43126	1.04e-05	0.000536336
DOK3	44.6534	67.3429	21.9639	0.32615	-1.61639	5.71e-07	2.93e-05		ZWINT	333.244	210.539	455.949	2.16563	1.11478	1.04e-05	0.000536336
C12orf5	519.944	692.986	346.903	0.500592	-0.998294	5.8e-07	2.97e-05		DEPDC1B	249.641	147.432	351.85	2.38653	1.25491	1.05e-05	0.000537364
SLC25A42	147.185	89.4235	204.947	2.29186	1.19652	6.04e-07	3.08e-05		ST6GAL1	159.905	223.417	96.3938	0.431453	-1.21273	1.05e-05	0.000538136
LOC100507127	292.047	454.909	129.184	0.283978	-1.81615	6.09e-07	3.1e-05		SLC2A5	48.6604	26.0042	71.3166	2.7425	1.45549	1.05e-05	0.000538371
C19orf48	906.583	612.078	1201.09	1.96231	0.972555	6.15e-07	3.12e-05		CA9	71.9291	37.4038	106.454	2.84608	1.50898	1.08e-05	0.000548324
PRKD3	153.393	92.1635	214.623	2.32872	1.21954	6.23e-07	3.15e-05		YBX2	32.4615	6.99623	57.9269	8.27973	3.04958	1.08e-05	0.000549605
PMEPA1	952.76	1419.13	486.386	0.342734	-1.54484	6.25e-07	3.15e-05		WNT7A	141.071	189.693	92.4491	0.487361	-1.03694	1.11e-05	0.000562704
MUC15	1682.07	2305.04	1059.09	0.459466	-1.12197	6.36e-07	3.2e-05		NRTN	22.7005	8.90793	36.493	4.09668	2.03446	1.12e-05	0.00056693
SEMA3C	1088.86	1489.05	688.675	0.462494	-1.11249	6.4e-07	3.21e-05		KCNQ5	31.6894	14.2785	49.1004	3.43876	1.78189	1.13e-05	0.000567095
ODZ2	264.098	439.187	89.0096	0.202669	-2.3028	6.67e-07	3.34e-05		LOC647946	17.6121	4.55665	30.6675	6.73026	2.75066	1.12e-05	0.000567095
DOCK3	130.536	181.878	79.1944	0.435426	-1.1995	6.73e-07	3.36e-05		DLL1	193.761	101.493	286.029	2.81823	1.49479	1.18e-05	0.000592623
KIF4A	345.061	185.845	504.277	2.71342	1.44011	6.83e-07	3.4e-05		LOC100505817	535.107	811.926	258.289	0.318118	-1.65236	1.19e-05	0.000597309
SLC2A5	46.8981	22.4797	71.3166	3.17249	1.66562	6.92e-07	3.43e-05		TMEM38B	96.259	57.4134	135.105	2.35319	1.23462	1.2e-05	0.000597309
UBE2T	187.253	101.452	273.054	2.69145	1.42839	7.06e-07	3.49e-05		POLA2	199.612	132.939	266.284	2.00306	1.0022	1.2e-05	0.000599171
PLLP	100.139	38.8239	161.453	4.15861	2.0561	7.1e-07	3.5e-05		NTSR1	14.5083	27.7823	1.23444	0.0444327	-4.49223	1.21e-05	0.000601752
GMNN	268.87	173.676	364.064	2.09623	1.0678	7.15e-07	3.52e-05		DCK	239.058	163.438	314.678	1.92536	0.945129	1.26e-05	0.000621683
TUBA4A	8386.13	12791.4	3980.83	0.31121	-1.68404	7.33e-07	3.6e-05		CHEK2	216.725	146.323	287.128	1.96229	0.97254	1.3e-05	0.000641656
DNAJC15	11.5046	20.8744	2.13485	0.102271	-3.28953	7.46e-07	3.65e-05		MAMLD1	121.421	59.3382	183.503	3.0925	1.62877	1.32e-05	0.000647858
LRRC8C	200.825	297.265	104.385	0.351151	-1.50984	7.48e-07	3.65e-05		MB21D1	168.069	111.905	224.232	2.00377	1.00272	1.33e-05	0.000653602
RPS27A	3659.22	1826.21	5492.24	3.00746	1.58855	7.73e-07	3.76e-05		SLC25A42	152.751	100.556	204.947	2.03814	1.02725	1.33e-05	0.000654069
SDHD	977.105	662.444	1291.77	1.95	0.963475	7.78e-07	3.78e-05		LYPD3	12259.7	15578.9	8940.52	0.573888	-0.80116	1.38e-05	0.000672642
TNFRSF12A	654.994	867.93	442.059	0.509326	-0.97334	7.99e-07	3.87e-05		TP53	490.092	345.39	634.795	1.83791	0.878066	1.39e-05	0.000679019
POLE4	304.681	161.083	448.279	2.78291	1.47659	8.04e-07	3.89e-05		FAM107B	362.495	220.564	504.426	2.28698	1.19345	1.4e-05	0.000680105
MSH6	757.346	511.439	1003.25	1.96163	0.972052	8.08e-07	3.89e-05		GAS2L3	42.8946	15.9805	69.8086	4.36835	2.12709	1.47e-05	0.000713288
CRIP1	26.341	8.18664	44.4954	5.43513	2.44231	8.38e-07	4.03e-05		CRISPLD2	178.05	243.988	112.112	0.459498	-1.12187	1.51e-05	0.000730902
PADI3	128.932	58.335	199.528	3.42039	1.77416	8.39e-07	4.03e-05		SNHG6	505.096	357.895	652.297	1.82259	0.865992	1.53e-05	0.000737399
GINS4	121.626	69.8863	173.365	2.48067	1.31073	8.49e-07	4.06e-05		TMEM200B	13.434	3.59129	23.2767	6.48145	2.69632	1.59e-05	0.000763942
SPRR4	440.697	731.739	149.654	0.204519	-2.2897	8.53e-07	4.07e-05		OTUB2	109.831	158.989	60.6726	0.381615	-1.38981	1.67e-05	0.000800707
ORC6	126.479	76.3669	176.592	2.31241	1.2094	8.6e-07	4.09e-05		PAG1	627.914	806.951	448.877	0.556263	-0.84616	1.67e-05	0.000800707
MEOX1	12.6634	1.0333	24.2936	23.5107	4.55524	8.7e-07	4.13e-05		NEO1	244.714	319.356	170.072	0.532547	-0.909019	1.71e-05	0.000818661
C7orf13	29.3101	11.9258	46.6944	3.91541	1.96916	8.73e-07	4.13e-05		AQP9	10.291	17.8457	2.73635	0.153334	-2.70525	1.72e-05	0.0008192
DCP2	400.84	265.278	536.401	2.02203	1.01581	9.03e-07	4.27e-05		LOC100131193	24.7771	37.6603	11.894	0.315823	-1.66281	1.77e-05	0.000839061
FAM54A	61.3536	29.4765	93.2307	3.16288	1.66124	9.25e-07	4.36e-05		NUP62CL	102.419	53.6031	151.235	2.82138	1.4964	1.81e-05	0.000852098
C20orf112	70.0758	101.074	39.077	0.386616	-1.37103	9.49e-07	4.46e-05		ORC6	131.24	85.887	176.592	2.0561	1.03991	1.81e-05	0.000852098
RCCD1	250.822	162.055	339.59	2.09553	1.06731	9.56e-07	4.48e-05		PDE4A	33.7497	16.4725	51.027	3.09771	1.6312	1.8e-05	0.000852098
ZC2HC1A	137.491	83.6896	191.293	2.28574	1.19266	9.65e-07	4.51e-05		NASP	994.586	715.706	1273.47	1.77931	0.831321	1.81e-05	0.000852622
COL16A1	1883.87	1295.74	2472.01	1.90779	0.931902	9.83e-07	4.58e-05		TOB1	909.167	1161.7	656.638	0.565241	-0.823062	1.82e-05	0.000854216
YEATS4	165.168	103.128	227.207	2.20316	1.13957	9.97e-07	4.64e-05		C9orf68	22.5088	9.42415	35.5934	3.77683	1.91718	1.84e-05	0.000862408
PLBD2	474.472	647.651	301.292	0.465208	-1.10405	1.01e-06	4.67e-05		ZNF738	67.0978	39.6948	94.5007	2.38068	1.25137	1.85e-05	0.000864639
DLX5	417.611	604.309	230.914	0.382112	-1.38793	1.06e-06	4.91e-05		IQGAP3	393.36	199.622	587.099	2.94105	1.55633	1.89e-05	0.000876315
KCNK5	135.731	71.2956	200.167	2.80756	1.48932	1.1e-06	5.1e-05		UNC93A	40.4449	58.7192	22.1705	0.377568	-1.40519	1.88e-05	0.000876315
CPE	1468.96	864.01	2073.91	2.40033	1.26323	1.15e-06	5.26e-05		VEGFC	148.89	203.106	94.6734	0.466129	-1.1012	1.9e-05	0.000881859
GAB2	415.994	554.235	277.754	0.501148	-0.996692	1.14e-06	5.26e-05		PON2	1241.69	1581.14	902.244	0.570628	-0.809377	2.01e-05	0.000926995
RPL9	16161.7	8822.32	23501.1	2.66382	1.4135	1.15e-06	5.26e-05		TM7SF3	1156.39	1477.75	835.025	0.565064	-0.823514	2.04e-05	0.000941927
MTRNR2L2	2104.55	2864.29	1344.81	0.469508	-1.09078	1.16e-06	5.3e-05		RAD54B	128.715	66.805	190.625	2.85345	1.51271	2.07e-05	0.000949963
ST6GAL1	172.915	249.436	96.3938	0.386446	-1.37166	1.16e-06	5.3e-05		RAD51AP1	127.72	68.5504	186.889	2.7263	1.44694	2.07e-05	0.000950819
LPHN2	1201.31	1577.66	824.957	0.5229	-0.935392	1.17e-06	5.33e-05		RNASEH2B	175.636	119.309	231.963	1.94422	0.959194	2.08e-05	0.000952006
C16orf59	57.3626	29.8358	84.8893	2.84521	1.50854	1.18e-06	5.34e-05		ARHGEF16	1079.42	785.143	1373.69	1.74961	0.807032	2.16e-05	0.000984928
DLX4	13.7616	3.07292	24.4503	7.95672	2.99217	1.19e-06	5.37e-05		TMEM80	237.206	164.311	310.1	1.88727	0.916302	2.19e-05	0.000999472
MAGOHB	120.26	72.7529	167.768	2.306	1.20539	1.22e-06	5.49e-05		ZBED2	481.312	653.51	309.114	0.473005	-1.08007	2.27e-05	0.00102929
ASF1B	191.467	96.4145	286.519	2.97174	1.57131	1.23e-06	5.55e-05		C14orf64	51.9307	72.9135	30.948	0.424449	-1.23634	2.37e-05	0.0010733
BRIP1	101.318	59.5963	143.039	2.40013	1.26311	1.27e-06	5.7e-05		RASSF9	33.407	48.5219	18.292	0.376984	-1.40742	2.37e-05	0.0010733
SIRPB2	67.4651	97.2731	37.6572	0.387129	-1.36912	1.29e-06	5.77e-05		SCMH1	219.477	150.756	288.198	1.91169	0.934846	2.41e-05	0.0010878
AKAP7	38.0372	17.3843	58.69	3.37603	1.75533	1.31e-06	5.84e-05		FAM54A	64.5142	35.7976	93.2307	2.60438	1.38094	2.43e-05	0.00109382
SRSF7	1455.92	1002.85	1908.99	1.90357	0.928709	1.31e-06	5.84e-05		PLEK2	690.144	881.608	498.68	0.565648	-0.822023	2.44e-05	0.00109432
DCTPP1	272.705	178.465	366.946	2.05613	1.03993	1.32e-06	5.9e-05		PRRT4	83.8657	52.0259	115.705	2.224	1.15315	2.45e-05	0.00109739
SNRPB	1769.59	1218.02	2321.17	1.9057	0.930318	1.35e-06	6e-05		ZCCHC3	255.015	177.11	332.92	1.87973	0.910527	2.46e-05	0.00109739
TRIML2	375.093	559.908	190.279	0.33984	-1.55707	1.35e-06	6e-05		TTPAL	678.864	864.607	493.121	0.570341	-0.810103	2.51e-05	0.00112035
DCK	232.489	150.301	314.678	2.09366	1.06602	1.36e-06	6.02e-05		ACYP1	107.662	70.2765	145.047	2.06394	1.0454	2.6e-05	0.00115604
FANCE	381.018	188.961	573.075	3.03277	1.60063	1.36e-06	6.02e-05		NXPH4	97.3638	56.1649	138.563	2.46707	1.3028	2.61e-05	0.00115837
RCBTB2	263.746	171.819	355.673	2.07005	1.04966	1.38e-06	6.09e-05		SFRP1	911.853	404.908	1418.8	3.504	1.809	2.67e-05	0.0011797
C5orf54	41.8688	19.7697	63.968	3.23566	1.69406	1.41e-06	6.2e-05		SULF2	2786.09	3809.84	1762.33	0.462574	-1.11224	2.69e-05	0.00118791
PLXDC2	395.94	590.753	201.126	0.340457	-1.55446	1.44e-06	6.3e-05		GPR137B	282.705	367.025	198.386	0.540524	-0.88757	2.71e-05	0.00119242
LEPREL2	97.2773	57.0939	137.461	2.40763	1.26761	1.48e-06	6.46e-05		C5orf34	43.2511	23.4216	63.0806	2.69326	1.42935	2.77e-05	0.00121716
C17orf53	56.154	29.5008	82.8072	2.80695	1.489	1.52e-06	6.61e-05		ZMAT3	578.486	740.665	416.306	0.562071	-0.831176	2.78e-05	0.00121716
FAT1	11139	14491.1	7786.8	0.537349	-0.896069	1.54e-06	6.68e-05		FADS6	107.257	157.998	56.5164	0.357703	-1.48316	2.79e-05	0.00121865
NAPRT1	2265.42	1574.1	2956.73	1.87836	0.90947	1.54e-06	6.68e-05		SSTR5	8.7281	1.4787	15.9775	10.8051	3.43364	2.79e-05	0.00121865
NSRP1	496.786	657.7	335.872	0.510676	-0.96952	1.55e-06	6.73e-05		CENPV	42.3905	22.6968	62.0842	2.73537	1.45174	2.81e-05	0.00122333
CD46	2956.71	2053.52	3859.9	1.87965	0.910465	1.56e-06	6.73e-05		C7orf10	291.303	423.847	158.759	0.374567	-1.4167	2.95e-05	0.0012698
NUDCD2	255.276	166.872	343.679	2.05953	1.04232	1.56e-06	6.74e-05		CHAF1B	132.116	87.0277	177.205	2.03619	1.02587	2.94e-05	0.0012698
MND1	46.356	22.2712	70.4407	3.16286	1.66123	1.58e-06	6.77e-05		ETS1	662.554	922.088	403.02	0.437073	-1.19406	2.95e-05	0.0012698
SETBP1	310.607	415.611	205.604	0.494702	-1.01537	1.58e-06	6.77e-05		LINC00470	6.28384	0.367428	12.2003	33.2045	5.0533	2.94e-05	0.0012698
FIGNL1	268.058	168.546	367.57	2.18083	1.12487	1.65e-06	7.04e-05		MIS18A	163.12	109.816	216.423	1.97077	0.978761	2.95e-05	0.0012698
CNGB1	38.111	17.7475	58.4744	3.29479	1.72019	1.69e-06	7.22e-05		FAM20A	70.8603	12.4083	129.312	10.4214	3.38148	2.99e-05	0.0012818
EPHX1	292.521	390.914	194.128	0.496599	-1.00985	1.72e-06	7.34e-05		SLC46A3	193.775	289.604	97.9472	0.338211	-1.564	3.03e-05	0.00129854
ARL15	92.3836	129.785	54.9818	0.423637	-1.2391	1.74e-06	7.37e-05		NUSAP1	652.547	336.184	968.909	2.88207	1.52711	3.11e-05	0.00132993
PRDM13	9.64014	1.00869	18.2716	18.1142	4.17905	1.73e-06	7.37e-05		FA2H	48.5614	68.4574	28.6653	0.418732	-1.2559	3.14e-05	0.00133756
USP37	281.138	184.939	377.337	2.04034	1.02881	1.8e-06	7.62e-05		C19orf48	946.756	692.423	1201.09	1.73462	0.794616	3.16e-05	0.0013454
FABP5	107751	140044	75457.2	0.53881	-0.89215	1.84e-06	7.73e-05		SKP2	390.983	277.142	504.823	1.82153	0.865153	3.21e-05	0.00136399
FBXO5	157.119	98.5973	215.641	2.18709	1.12901	1.83e-06	7.73e-05		DMC1	11.4066	2.88894	19.9242	6.89671	2.78591	3.22e-05	0.00136455
CENPQ	84.9046	38.6273	131.182	3.39609	1.76388	1.86e-06	7.83e-05		AKAP7	39.9014	21.1127	58.69	2.77985	1.47501	3.34e-05	0.00141019
C12orf75	635.09	433.717	836.463	1.92859	0.947549	1.9e-06	7.94e-05		RHOD	1913.68	2426.13	1401.24	0.577562	-0.791954	3.38e-05	0.00142276
DDN	21.4473	7.48334	35.4113	4.73201	2.24245	1.97e-06	8.24e-05		ZNF507	221.427	153.059	289.794	1.89335	0.920941	3.38e-05	0.00142366
RBX1	722.471	429.54	1015.4	2.36393	1.24119	1.97e-06	8.24e-05		PLK4	244.716	138.74	350.693	2.5277	1.33783	3.41e-05	0.00143163
AUTS2	106.413	192.882	19.9446	0.103403	-3.27365	1.99e-06	8.27e-05		C17orf53	58.6611	34.5151	82.8072	2.39916	1.26253	3.43e-05	0.00143245
PARPBP	64.552	31.8025	97.3016	3.05956	1.61332	2.03e-06	8.43e-05		LY6D	5159.34	6748.76	3569.91	0.528973	-0.918735	3.44e-05	0.00143245
TTK	288.783	139.628	437.938	3.13646	1.64914	2.09e-06	8.66e-05		XRCC3	409.085	291.852	526.319	1.80338	0.8507	3.42e-05	0.00143245
RHOD	2014.29	2627.34	1401.24	0.53333	-0.906899	2.1e-06	8.71e-05		MED30	267.588	173.501	361.676	2.08458	1.05975	3.53e-05	0.00146911
MAP3K5	693.008	475.566	910.449	1.91445	0.936932	2.13e-06	8.79e-05		DNAJB5	303.466	391.725	215.206	0.54938	-0.864124	3.65e-05	0.00151333
CHAF1B	128.305	79.4057	177.205	2.23164	1.1581	2.21e-06	9.12e-05		NDEL1	1744.3	2202.04	1286.56	0.584257	-0.775324	3.65e-05	0.00151333
AIMP2	220.53	297.123	143.936	0.484433	-1.04563	2.23e-06	9.16e-05		KIAA1804	187.489	129.061	245.918	1.90545	0.930129	3.71e-05	0.00153341
XPO1	1937.72	1351.07	2524.37	1.86843	0.901825	2.32e-06	9.51e-05		TBL1Y	15.8683	5.296	26.4406	4.99257	2.31978	3.73e-05	0.0015371
FFAR2	64.6151	25.1419	104.088	4.14003	2.04964	2.37e-06	9.69e-05		ZNF662	114.205	164.539	63.8712	0.388183	-1.36519	3.74e-05	0.00153907
TPRXL	229.584	308.545	150.623	0.488171	-1.03454	2.39e-06	9.76e-05		POF1B	8428.59	10573	6284.13	0.594354	-0.750606	3.79e-05	0.00155587
FAM173A	104.085	63.2507	144.919	2.29119	1.1961	2.43e-06	9.91e-05		KREMEN2	162.108	100.778	223.438	2.21713	1.14869	3.81e-05	0.00155806
RAD54L	120.966	63.7915	178.14	2.79253	1.48157	2.54e-06	0.000103181		ZYG11A	65.3484	39.0914	91.6055	2.34337	1.22858	3.81e-05	0.00155806
LETMD1	566.331	387.5	745.162	1.923	0.943358	2.55e-06	0.000103337		KIF2C	504.352	274.255	734.449	2.67798	1.42115	3.83e-05	0.00156153
SFXN3	590.728	775.808	405.648	0.522872	-0.935469	2.55e-06	0.000103337		ALDH2	705.912	446.685	965.139	2.16067	1.11148	3.89e-05	0.00158411
KLK5	5935.12	7784.61	4085.64	0.524835	-0.930065	2.56e-06	0.000103555		C4orf46	120.621	79.9291	161.313	2.0182	1.01307	3.94e-05	0.00159967
TIMP1	1078.84	1630.32	527.361	0.32347	-1.62829	2.61e-06	0.000105002		ZWILCH	271.155	191.002	351.308	1.8393	0.879154	4.05e-05	0.00164057
PPAP2C	396.391	253.555	539.228	2.12667	1.0886	2.67e-06	0.000107515		CDCA8	290.012	166.533	413.491	2.48294	1.31205	4.09e-05	0.00165091
ZNRD1	191.248	123.885	258.61	2.08749	1.06177	2.7e-06	0.000108369		LSM5	410.764	267.207	554.322	2.0745	1.05276	4.09e-05	0.00165091
SLAMF7	37.6189	57.5114	17.7265	0.308225	-1.69794	2.72e-06	0.000108898		KRT77	171.604	277.421	65.7867	0.237137	-2.07621	4.14e-05	0.00166524
EED	192.371	125.046	259.696	2.07681	1.05437	2.85e-06	0.000113746		KIAA0513	1161.21	1467.76	854.667	0.582295	-0.780179	4.21e-05	0.00169229
NDC80	286.246	111.963	460.53	4.11323	2.04027	2.85e-06	0.000113746		SRSF7	1511.54	1114.09	1908.99	1.71351	0.776953	4.33e-05	0.00173419
MB21D1	164.808	105.383	224.232	2.12778	1.08935	2.91e-06	0.000115548		LIG1	452.101	297.555	606.647	2.03878	1.0277	4.4e-05	0.00176121
ATP13A2	1636.31	2129.36	1143.26	0.536904	-0.897265	2.91e-06	0.000115606		MICAL2	366.332	466.5	266.164	0.570555	-0.809563	4.43e-05	0.00176985
MAT2B	642.907	442.578	843.235	1.90528	0.930002	2.95e-06	0.000116938		C15orf42	175.167	93.9554	256.378	2.72872	1.44823	4.53e-05	0.00180402
CCHCR1	212.47	138.919	286.022	2.0589	1.04188	2.96e-06	0.000116987		RASGEF1A	13.5756	22.8427	4.3085	0.188616	-2.40648	4.54e-05	0.00180443
ZNF331	54.3739	28.7913	79.9565	2.77711	1.47358	2.97e-06	0.000117138		MFAP2	423.085	543.224	302.946	0.557682	-0.842485	4.57e-05	0.00180716
KCTD12	796.223	551.294	1041.15	1.88856	0.917286	3.01e-06	0.000118628		USP1	532.003	387.14	676.866	1.74838	0.806015	4.56e-05	0.00180716
RPSA	24067.4	17023.8	31111	1.8275	0.86987	3.03e-06	0.000118808		PLA2G4F	911.526	1232.6	590.456	0.479034	-1.0618	4.68e-05	0.00184941
FAM107B	353.873	203.32	504.426	2.48095	1.31089	3.04e-06	0.000119146		CASP14	20655.2	28181	13129.4	0.465894	-1.10193	4.75e-05	0.0018625
IGFL3	18.175	32.4254	3.92464	0.121036	-3.04649	3.06e-06	0.000119482		IFITM3	1957.58	1374.66	2540.5	1.84809	0.886036	4.73e-05	0.0018625
TTC7B	232.49	310.594	154.387	0.497069	-1.00848	3.06e-06	0.000119482		SLC39A13	373.126	479.325	266.928	0.556883	-0.844553	4.74e-05	0.0018625
UNG	541.625	372.076	711.174	1.91137	0.934605	3.07e-06	0.000119482		MZT2B	210.214	144.956	275.471	1.90038	0.926284	4.78e-05	0.00187283
C5orf34	41.8094	20.5382	63.0806	3.07138	1.61889	3.11e-06	0.000120692		GOLGA7B	12.1218	20.5578	3.68576	0.179287	-2.47965	4.82e-05	0.00188322
TMEM237	342.152	230.502	453.802	1.96876	0.977286	3.13e-06	0.000121482		CCNB1	847.774	482.294	1213.25	2.51559	1.3309	4.86e-05	0.00189397
BLVRB	944.16	656.914	1231.41	1.87453	0.90653	3.17e-06	0.000122717		FAM129A	156.377	51.3153	261.439	5.09475	2.34901	4.88e-05	0.00189821
CEACAM19	541.723	725.779	357.668	0.492805	-1.02091	3.18e-06	0.000122717		PTPRS	332.041	234.205	429.877	1.83547	0.876153	5.08e-05	0.00197316
TOPBP1	773.064	535.252	1010.88	1.8886	0.917317	3.18e-06	0.000122717		ZNF519	25.7312	11.9473	39.5152	3.30747	1.72573	5.1e-05	0.00197556
CLIP2	267.735	359.208	176.262	0.490697	-1.0271	3.2e-06	0.000123037		TMEM237	353.627	253.451	453.802	1.79049	0.840355	5.15e-05	0.00199084
RPS12	12422.6	6969.71	17875.5	2.56474	1.35881	3.32e-06	0.00012719		KIF18A	132.281	66.6577	197.905	2.96897	1.56996	5.29e-05	0.00204117
XKR9	78.075	43.258	112.892	2.60973	1.3839	3.32e-06	0.00012719		STXBP1	215.144	286.09	144.198	0.504029	-0.988421	5.32e-05	0.00204721
BCAT2	253.466	168.076	338.855	2.01608	1.01155	3.34e-06	0.00012754		FANCM	113.003	74.977	151.029	2.01434	1.01031	5.4e-05	0.00207664
TMEM70	406.114	263.794	548.433	2.07902	1.0559	3.34e-06	0.00012754		SLC27A5	83.1623	53.1255	113.199	2.13078	1.09138	5.45e-05	0.00208843
CLMN	371.785	251.628	491.942	1.95503	0.967193	3.45e-06	0.000131159		BPIFC	767.364	1073.3	461.434	0.429923	-1.21785	5.51e-05	0.00210715
ZFP36L1	4553.95	5888.62	3219.29	0.546696	-0.871188	3.47e-06	0.000131697		ARID5A	65.3425	40.4225	90.2624	2.23297	1.15897	5.52e-05	0.0021082
MGA	621.303	427.804	814.802	1.90461	0.929499	3.47e-06	0.00013172		UBTD1	284.359	365.91	202.808	0.554257	-0.851372	5.54e-05	0.00211027
EIF4G1	10338.1	13361.7	7314.45	0.547419	-0.869284	3.52e-06	0.000133144		LOC650623	32.9785	17.5602	48.3968	2.75605	1.4626	5.64e-05	0.00213989
TPP1	1341.03	1806.74	875.319	0.484473	-1.04551	3.53e-06	0.000133144		PRDM8	28.4481	50.178	6.71817	0.133887	-2.90091	5.63e-05	0.00213989
LINC00339	68.3607	38.8242	97.8973	2.52156	1.33431	3.55e-06	0.000133859		ABCG4	124.176	164.881	83.4719	0.506256	-0.982062	5.68e-05	0.00215231
ZNF519	24.5425	9.56981	39.5152	4.12915	2.04584	3.57e-06	0.000134271		CNTLN	69.1379	42.0412	96.2346	2.28906	1.19475	5.73e-05	0.00216802
SP100	592.848	775.137	410.558	0.529658	-0.916868	3.58e-06	0.000134462		SGOL2	181.196	115.987	246.405	2.12442	1.08707	5.76e-05	0.00216802
NEO1	253.762	337.451	170.072	0.503989	-0.988535	3.65e-06	0.000136524		SLC16A2	94.2955	125.459	63.1325	0.503214	-0.990757	5.75e-05	0.00216802
ZNF732	19.6288	6.52624	32.7313	5.01533	2.32634	3.7e-06	0.000138254		COL9A2	99.3899	64.5194	134.26	2.08093	1.05723	5.8e-05	0.00217899
TMEM160	110.178	58.0373	162.319	2.7968	1.48377	3.73e-06	0.000139185		CASP8AP2	291.654	206.224	377.085	1.82852	0.870677	5.84e-05	0.00218398
BUB1B	327.921	176.591	479.25	2.7139	1.44037	3.78e-06	0.000140806		MAF	690.765	932.79	448.741	0.481074	-1.05567	5.84e-05	0.00218398
NCAPH2	523.877	322.188	725.566	2.252	1.1712	3.81e-06	0.00014171		SFN	32274.6	40459.4	24089.7	0.595403	-0.748062	5.85e-05	0.00218398
CCDC111	86.4277	51.1897	121.666	2.37676	1.249	3.85e-06	0.000142823		GCLC	1320.29	979.565	1661.02	1.69567	0.761858	5.96e-05	0.00222051
RAPGEF3	239.528	318.824	160.232	0.502571	-0.9926	3.89e-06	0.000143847		KNDC1	159.048	100.455	217.64	2.16653	1.11539	6.05e-05	0.00225198
EXO1	95.8258	57.8796	133.772	2.31121	1.20865	3.91e-06	0.000144415		RBBP4	1072.81	792.6	1353.01	1.70706	0.771512	6.08e-05	0.00225781
CXCL10	9.85877	1.36834	18.3492	13.4098	3.74521	3.97e-06	0.00014616		PMEPA1	806.839	1127.29	486.386	0.431464	-1.21269	6.1e-05	0.00226227
KLHL13	38.1939	18.1478	58.2401	3.2092	1.68221	3.97e-06	0.00014616		AGPAT4	304.625	389.785	219.465	0.563042	-0.828687	6.14e-05	0.00227068
C6orf211	306.371	206.418	406.323	1.96845	0.977057	4.01e-06	0.000147121		CRYAB	1137.45	1514.21	760.687	0.502366	-0.993188	6.15e-05	0.00227209
NCAPD2	1137.53	747.519	1527.54	2.04348	1.03103	4.02e-06	0.000147205		TMSB15B	13.0791	1.78216	24.376	13.6778	3.77376	6.2e-05	0.00228279
NOP14-AS1	288.091	381.306	194.876	0.511076	-0.96839	4.08e-06	0.000149222		PDE7A	652.481	422.353	882.608	2.08974	1.06332	6.27e-05	0.00230441
GLTP	11946	15403.5	8488.57	0.551082	-0.859661	4.13e-06	0.000150614		C5	23.5645	7.13476	39.9942	5.60554	2.48685	6.47e-05	0.00237408
RAD18	235.042	155.964	314.12	2.01405	1.0101	4.28e-06	0.000156062		CDKN2C	76.2508	35.9063	116.595	3.2472	1.6992	6.49e-05	0.00237445
C7orf23	93.3827	56.368	130.397	2.31332	1.20997	4.34e-06	0.000157605		LOC100288637	81.4321	41.4851	121.379	2.92584	1.54885	6.5e-05	0.00237445
MSX2	69.5054	98.7336	40.2771	0.407937	-1.29358	4.35e-06	0.000157917		ACSS1	58.5993	34.4869	82.7116	2.39835	1.26204	6.61e-05	0.00241318
POLI	134.872	85.1993	184.545	2.16604	1.11506	4.41e-06	0.000159671		BIRC3	659.079	381.908	936.25	2.45151	1.29367	6.64e-05	0.00241753
COX7C	1842.69	944.279	2741.1	2.90285	1.53747	4.53e-06	0.000163657		MAT2B	668.808	494.381	843.235	1.70564	0.770311	6.75e-05	0.00245006
MFAP5	369.453	507.977	230.93	0.454607	-1.13731	4.56e-06	0.000164518		TROAP	141.14	73.8532	208.426	2.82217	1.4968	6.75e-05	0.00245006
MIR22HG	437.458	573.985	300.932	0.524285	-0.931575	4.68e-06	0.000168516		CHTF18	236.819	153.532	320.106	2.08494	1.06	6.85e-05	0.00248136
DEPDC1B	245.394	138.937	351.85	2.53243	1.34052	4.73e-06	0.000169802		BCL2L12	170.645	118.745	222.545	1.87415	0.906235	6.92e-05	0.00249656
DPY19L4	779.3	544.103	1014.5	1.86453	0.898811	4.81e-06	0.000172635		FAM98A	733.592	922.649	544.535	0.590186	-0.760758	6.92e-05	0.00249656
C17orf61	106.925	64.0394	149.811	2.33936	1.22611	4.94e-06	0.000176742		CDC20	698.811	425.053	972.569	2.28811	1.19416	7.16e-05	0.00257106
LOC647946	17.3868	4.10622	30.6675	7.46855	2.90083	4.98e-06	0.000177969		TCHH	157.007	240.211	73.8039	0.307246	-1.70253	7.15e-05	0.00257106
TIFA	128.233	80.93	175.536	2.16898	1.11702	4.99e-06	0.000178073		CLMN	384.94	277.938	491.942	1.76997	0.823722	7.18e-05	0.00257503
LBR	824.282	537.122	1111.44	2.06925	1.04911	5.01e-06	0.000178393		LBR	855.279	599.116	1111.44	1.85513	0.891524	7.21e-05	0.00258158
ANKRD32	90.4452	54.3607	126.53	2.32759	1.21884	5.05e-06	0.000179304		CASC5	224.546	113.295	335.798	2.96392	1.56751	7.24e-05	0.00258669
EHD2	3113.36	4014.66	2212.05	0.550992	-0.859897	5.24e-06	0.000185763		NCAPH2	547.012	368.458	725.566	1.9692	0.977608	7.26e-05	0.00258933
TTPAL	704.526	915.931	493.121	0.538382	-0.893297	5.28e-06	0.000186815		CDCA2	191.668	102.255	281.082	2.74884	1.45883	7.42e-05	0.00264054
TMEM38B	95.2358	55.3671	135.105	2.44016	1.28698	5.41e-06	0.000191211		EXO1	99.5603	65.3486	133.772	2.04705	1.03355	7.76e-05	0.00275719
CNIH	975.819	685.195	1266.44	1.8483	0.886196	5.47e-06	0.000192128		CDKN1B	484.634	357.455	611.813	1.71158	0.775331	7.88e-05	0.00279486
FOXRED2	186.958	122.772	251.143	2.04561	1.03253	5.49e-06	0.000192128		FANCL	163.975	113.382	214.569	1.89245	0.920254	7.9e-05	0.00279648
KIF2C	487.14	239.83	734.449	3.06238	1.61465	5.48e-06	0.000192128		ZBED3	19.7849	8.38744	31.1824	3.71775	1.89443	7.95e-05	0.00280722
LOC728554	128.5	81.5286	175.471	2.15226	1.10585	5.48e-06	0.000192128		TCN1	5172.65	6486.75	3858.55	0.594835	-0.749438	8.06e-05	0.00283935
POLA2	198.665	131.045	266.284	2.03201	1.02291	5.49e-06	0.000192128		C4orf27	220.627	155.793	285.46	1.8323	0.873657	8.25e-05	0.00290301
CETN3	226.925	151.58	302.271	1.99414	0.995766	5.55e-06	0.000193833		RIF1	586.402	429.812	742.992	1.72865	0.789642	8.37e-05	0.00293998
COL9A2	96.4881	58.7157	134.26	2.28662	1.19322	5.61e-06	0.000195524		PFAS	223.279	157.819	288.739	1.82956	0.871495	8.49e-05	0.00297063
SKP2	384.001	263.179	504.823	1.91818	0.939736	5.73e-06	0.000199264		TEX30	146.698	100.998	192.399	1.90498	0.929778	8.49e-05	0.00297063
ZCWPW1	46.4357	17.325	75.5463	4.36053	2.1245	5.74e-06	0.000199295		S100A11	14376.5	18737.4	10015.5	0.534519	-0.903688	8.64e-05	0.00301698
TMEM97	159.816	103.494	216.139	2.08841	1.06241	5.77e-06	0.000199915		CNTNAP1	39.4612	22.2924	56.6299	2.54032	1.34501	8.66e-05	0.00301929
ABHD3	206.432	136.982	275.882	2.01401	1.01007	5.79e-06	0.000200405		SPC24	37.0393	20.6085	53.4701	2.59456	1.37549	8.86e-05	0.00307624
DNASE1	84.9038	118.252	51.5554	0.435978	-1.19767	5.88e-06	0.000203095		SUV39H2	122.525	82.6519	162.397	1.96484	0.974409	8.85e-05	0.00307624
AIFM2	81.5922	48.5538	114.631	2.3609	1.23934	6.04e-06	0.00020771		MRGPRX3	41.2771	61.0959	21.4584	0.351224	-1.50953	9.03e-05	0.00312988
CKS1B	848.797	479.563	1218.03	2.53988	1.34476	6.04e-06	0.00020771		SLC22A25	28.5629	44.1092	13.0165	0.295098	-1.76074	9.16e-05	0.00316783
CHCHD2	2090.08	1486.41	2693.76	1.81226	0.857791	6.17e-06	0.000211617		ASPM	592.08	305.879	878.28	2.87133	1.52172	9.22e-05	0.00318282
WDYHV1	119.679	75.5192	163.839	2.1695	1.11736	6.17e-06	0.000211617		SLC29A3	64.0726	86.8542	41.2911	0.475407	-1.07276	9.42e-05	0.00324673
RPS9	7962.45	5698.73	10226.2	1.79447	0.843556	6.32e-06	0.00021636		CNTRL	214.057	138.255	289.86	2.09657	1.06803	9.65e-05	0.00331879
FILIP1L	426.738	686.443	167.034	0.243333	-2.039	6.44e-06	0.000219919		ATP1A1	20203	15237.8	25168.3	1.65171	0.723959	9.74e-05	0.00334615
WDR63	13.2561	22.1861	4.32606	0.194989	-2.35853	6.53e-06	0.000222491		PSORS1C1	53.4092	74.1248	32.6937	0.441063	-1.18094	9.84e-05	0.00336667
ARHGAP32	2770.92	3565.05	1976.79	0.554493	-0.85076	6.56e-06	0.000223056		RPA2	611.45	450.492	772.408	1.71459	0.777861	9.87e-05	0.00336667
PATZ1	146.673	94.7205	198.626	2.09697	1.0683	6.64e-06	0.000225461		SOCS3	461.659	225.403	697.914	3.0963	1.63055	9.84e-05	0.00336667
SNAI2	1958.28	2523.13	1393.42	0.552258	-0.856585	6.75e-06	0.000228717		SYN3	25.0681	12.2495	37.8867	3.09293	1.62897	9.87e-05	0.00336667
MED31	55.8872	31.4096	80.3648	2.55861	1.35536	6.81e-06	0.000230579		DOCK3	115.645	152.095	79.1944	0.52069	-0.941505	0.000102188	0.00347754
THRB	237.316	314.27	160.362	0.510268	-0.970673	6.85e-06	0.000231265		CENPJ	153.119	106.946	199.293	1.86349	0.898005	0.000104276	0.00354217
NT5E	521.941	756.97	286.913	0.379028	-1.39962	6.9e-06	0.000232693		EDARADD	42.5423	12.4992	72.5853	5.80719	2.53784	0.000104523	0.00354412
BST2	13.3615	3.39432	23.3286	6.87284	2.78091	6.92e-06	0.00023285		CDKN2AIPNL	189.401	134.331	244.471	1.81991	0.863866	0.000106996	0.00360189
LPIN3	623.723	819.245	428.2	0.522676	-0.93601	6.99e-06	0.000234921		CKS1B	890.297	562.563	1218.03	2.16514	1.11446	0.000106946	0.00360189
FANCB	22.6573	8.90209	36.4125	4.09033	2.03222	7.04e-06	0.000236206		FZD2	59.1827	36.9026	81.4629	2.20751	1.14242	0.000106644	0.00360189
LOC100505839	548.892	714.558	383.226	0.536311	-0.898857	7.06e-06	0.000236402		RECQL4	736.781	471.142	1002.42	2.12764	1.08925	0.000106905	0.00360189
DONSON	135.413	86.9152	183.91	2.11598	1.08132	7.32e-06	0.000244517		LTBP1	1141.94	1424.41	859.474	0.603391	-0.728834	0.000107644	0.00360425
SCG5	43.2878	67.9312	18.6444	0.27446	-1.86533	7.33e-06	0.000244517		SNRPB	1861.58	1402	2321.17	1.65561	0.727367	0.000107307	0.00360425
MYBPHL	64.7261	97.6733	31.779	0.32536	-1.61989	7.43e-06	0.000246718		SPRR4	328.761	507.867	149.654	0.294672	-1.76282	0.000107499	0.00360425
PRDX3	1097.19	703.952	1490.44	2.11724	1.08219	7.41e-06	0.000246718		C1orf226	622.891	458.057	787.725	1.71971	0.782164	0.000109183	0.0036489
TUBB6	3717.58	4776.03	2659.14	0.556767	-0.844853	7.44e-06	0.000246718		HMMR	467.07	220.679	713.461	3.23302	1.69288	0.000109368	0.0036489
MX2	208.899	277.886	139.911	0.503482	-0.989988	7.46e-06	0.000246985		FBXO2	195.543	252.521	138.566	0.548729	-0.865835	0.000109874	0.00365017
C1orf226	605.815	423.904	787.725	1.85826	0.893952	7.62e-06	0.00025169		ITGA6	11628.1	14391.2	8865	0.616	-0.698998	0.000109711	0.00365017
SLC22A25	32.1732	51.3299	13.0165	0.253586	-1.97945	7.63e-06	0.00025169		SERPINE2	1585.33	2435.66	735.004	0.301768	-1.72849	0.000109991	0.00365017
UBA2	1476.53	1035.62	1917.45	1.85151	0.888701	7.69e-06	0.00025339		SPC25	82.1873	51.5622	112.812	2.18789	1.12954	0.000110789	0.00367016
CCDC28A	137.095	88.3887	185.802	2.1021	1.07183	7.74e-06	0.000253996		GINS3	91.7435	60.8527	122.634	2.01527	1.01097	0.000112418	0.00371755
ESPNL	30.5718	14.0134	47.1301	3.36321	1.74984	7.73e-06	0.000253996		DNAJC9	653.026	446.167	859.886	1.92728	0.946562	0.000112928	0.00372768
KIF11	400.688	227.739	573.637	2.51883	1.33276	7.96e-06	0.000260811		MXD3	91.1004	52.4277	129.773	2.47528	1.30759	0.000113123	0.00372768
ALDH6A1	40.9211	20.4374	61.4048	3.00453	1.58714	8.15e-06	0.000266274		LMNB2	3227.11	2359.16	4095.06	1.73581	0.795609	0.000113953	0.003748
MIR3687	21.8595	8.57446	35.1446	4.09875	2.03519	8.15e-06	0.000266274		THBD	2527.8	1898.98	3156.62	1.66227	0.733158	0.00011414	0.003748
NINL	65.6081	37.6148	93.6015	2.48842	1.31523	8.33e-06	0.00027156		FAM101B	140.21	186.8	93.6199	0.501178	-0.996606	0.000115792	0.00379557
SNHG15	248.198	168.159	328.236	1.95193	0.964903	8.36e-06	0.000271864		CCDC99	213.911	144.245	283.576	1.96593	0.975212	0.000116423	0.00380958
NEIL3	82.6825	42.5485	122.816	2.8865	1.52932	8.49e-06	0.000275787		NCAPH	265.55	149.637	381.463	2.54926	1.35008	0.000117273	0.00383072
DDX12P	86.4487	41.1446	131.753	3.20219	1.67906	8.54e-06	0.00027687		BUB1	317.178	189.498	444.858	2.34756	1.23116	0.000119102	0.0038732
LOC100128191	17.7591	6.18646	29.3317	4.74128	2.24528	8.78e-06	0.000284235		HYAL1	563.974	733.407	394.542	0.537957	-0.894438	0.000119138	0.0038732
YBX2	32.354	6.78122	57.9269	8.54224	3.09462	8.96e-06	0.000289541		NCAPG	416.001	232.295	599.707	2.58166	1.3683	0.000119194	0.0038732
COL17A1	32926	42104.6	23747.4	0.56401	-0.826207	9.12e-06	0.000294166		PLD5	36.9656	57.4383	16.4928	0.28714	-1.80017	0.000121095	0.00392813
GPS2	733.187	949.45	516.924	0.544446	-0.877138	9.17e-06	0.000295354		LDHB	3395.19	2577.45	4212.92	1.63453	0.708875	0.000123267	0.00399169
MAPRE3	262.208	345.758	178.658	0.516714	-0.952562	9.4e-06	0.000302223		LOC150197	23.0615	10.394	35.7289	3.43746	1.78134	0.000125506	0.00405716
AQP9	10.5573	18.3782	2.73635	0.148891	-2.74767	9.45e-06	0.00030315		CCNE2	177.827	114.024	241.63	2.11911	1.08346	0.000127774	0.00411275
TRMT6	352.908	461.284	244.531	0.530108	-0.915641	9.73e-06	0.000311768		CLCN4	176.001	124.514	227.488	1.82701	0.869482	0.000127885	0.00411275
ZNF675	263.317	366.012	160.623	0.438846	-1.18821	9.78e-06	0.00031261		MAPKAPK3	1854.84	2313.95	1395.74	0.603185	-0.729328	0.000127501	0.00411275
NALCN	176.55	307.846	45.2537	0.147001	-2.7661	9.81e-06	0.000313317		HPDL	13.634	4.62511	22.643	4.89566	2.2915	0.000128476	0.0041176
GGT8P	21.1654	34.9344	7.39644	0.211724	-2.23975	1e-05	0.000318894		PPAP2C	417.722	296.217	539.228	1.82038	0.864238	0.000128377	0.0041176
MCM10	142.131	82.1911	202.07	2.45854	1.2978	1e-05	0.000318894		PRKD3	164.126	113.63	214.623	1.8888	0.917468	0.000129674	0.00414891
CDCA5	284.216	156.897	411.535	2.62296	1.3912	1e-05	0.000319096		AIFM2	85.6872	56.7438	114.631	2.02015	1.01446	0.000130273	0.00416097
APOB	149.023	199.82	98.226	0.491573	-1.02452	1.01e-05	0.000319594		FAM110C	620.954	776.229	465.679	0.599925	-0.737147	0.000133146	0.00424549
CCNE2	172.1	102.571	241.63	2.35574	1.23618	1.01e-05	0.000319594		HJURP	239.647	141.411	337.884	2.38939	1.25664	0.000134298	0.00427492
FUCA2	154.098	101.253	206.943	2.04382	1.03127	1.01e-05	0.000319594		BIRC5	391.405	212.107	570.704	2.69064	1.42795	0.000135247	0.00428943
VLDLR	74.4028	44.3551	104.451	2.35487	1.23565	1.01e-05	0.000319594		KCTD12	831.571	621.989	1041.15	1.67391	0.74322	0.000135441	0.00428943
ETS1	694.382	985.745	403.02	0.408848	-1.29036	1.02e-05	0.000319775		TBC1D4	768.018	571.364	964.673	1.68837	0.75563	0.000135115	0.00428943
WFS1	506.649	657.308	355.991	0.541589	-0.88473	1.02e-05	0.000320746		ITGA3	7215.65	8954.96	5476.34	0.611542	-0.709477	0.000136279	0.0043014
H2AFZ	2361.57	857.488	3865.65	4.50811	2.17252	1.02e-05	0.000320925		TFCP2L1	2112.95	1374.4	2851.51	2.07473	1.05292	0.000136057	0.0043014
SNORD80	24.355	10.2716	38.4383	3.74219	1.90388	1.02e-05	0.000320925		PLEKHG5	1421.13	1773.29	1068.97	0.602817	-0.730208	0.000136747	0.00430891
C9orf64	128.323	82.6141	174.031	2.10656	1.07489	1.03e-05	0.000322387		SCG5	37.809	56.9735	18.6444	0.327247	-1.61155	0.000137943	0.00433201
FAM101B	152.213	210.805	93.6199	0.444106	-1.17102	1.06e-05	0.000329686		XYLT1	155.736	200.33	111.142	0.554795	-0.849974	0.000137891	0.00433201
SGOL2	176.766	107.127	246.405	2.30012	1.20171	1.06e-05	0.000330212		CALR	8437.96	10429.1	6446.81	0.618155	-0.69396	0.000140509	0.0044052
PLA2G4F	960.837	1331.22	590.456	0.443545	-1.17285	1.07e-05	0.000333163		MCM10	147.039	92.0085	202.07	2.19621	1.13502	0.000142511	0.00446049
RPS18	27594.7	18030.3	37159	2.06091	1.04328	1.1e-05	0.000343072		GMNN	287.033	210.003	364.064	1.73362	0.793786	0.000145827	0.00454908
DSP	133156	174119	92193.4	0.529485	-0.917338	1.13e-05	0.000350937		PHLDA2	508.348	637.437	379.259	0.594974	-0.7491	0.00014575	0.00454908
KIF26B	96.8118	132.907	60.7167	0.456836	-1.13025	1.14e-05	0.000352029		GATA3	273.835	347.864	199.805	0.574376	-0.799932	0.000146776	0.00457106
SORL1	1898.38	2430.45	1366.3	0.562158	-0.830952	1.15e-05	0.000354081		XRCC2	64.5078	37.9952	91.0203	2.39558	1.26037	0.000148371	0.00461304
FAM96A	364.44	253.001	475.88	1.88094	0.911455	1.15e-05	0.000355475		H1FX	1015.8	685.937	1345.67	1.9618	0.972181	0.000149637	0.00464372
PPIH	360.794	250.434	471.154	1.88135	0.911765	1.15e-05	0.000355536		TPP1	1211.67	1548.03	875.319	0.565442	-0.82255	0.000149854	0.00464372
EEF1A1	247660	179352	315967	1.76171	0.81698	1.16e-05	0.000356427		ANXA5	1878.46	2339.98	1416.93	0.605532	-0.723726	0.000150225	0.00464753
METTL10	155.785	102.473	209.097	2.04052	1.02894	1.17e-05	0.000357935		ANKRD32	94.5526	62.5757	126.53	2.02202	1.0158	0.00015151	0.00467955
PON2	1258.53	1614.81	902.244	0.558732	-0.839773	1.18e-05	0.000361013		LHX6	69.353	39.6772	99.0289	2.49586	1.31954	0.000152076	0.00468158
OTUB2	111.232	161.792	60.6726	0.375003	-1.41502	1.18e-05	0.00036149		RCBTB2	279.958	204.244	355.673	1.74141	0.800258	0.000151943	0.00468158
TERT	5.33202	0	10.664	Inf	Inf	1.19e-05	0.000362284		CROCC	813.214	609.892	1016.54	1.66675	0.737035	0.000152715	0.00469355
IKZF3	9.07639	0	18.1528	Inf	Inf	1.2e-05	0.000365875		SKA3	131.808	85.826	177.79	2.07152	1.05069	0.000154423	0.00473825
RCOR2	22.0418	8.83804	35.2455	3.98793	1.99564	1.2e-05	0.00036644		SKA2	334.96	246.335	423.585	1.71955	0.78203	0.000154972	0.00474733
MTHFD1	1166.4	834.695	1498.1	1.79478	0.843811	1.22e-05	0.000372127		MOSPD3	307.523	388.68	226.366	0.582395	-0.779929	0.000157271	0.00480988
MDH1	1134.23	783.623	1484.84	1.89484	0.922073	1.24e-05	0.000377148		C19orf57	48.1216	29.0211	67.2221	2.31632	1.21183	0.00016027	0.00487767
TRAIP	71.0117	37.0849	104.938	2.82968	1.50064	1.26e-05	0.000381551		IRF2BPL	757.103	569.233	944.973	1.66008	0.731254	0.000160265	0.00487767
CCDC150	49.8713	27.0793	72.6633	2.68336	1.42404	1.28e-05	0.000388234		TNFAIP8L1	355.342	226.169	484.515	2.14227	1.09914	0.000159834	0.00487767
FBXO41	40.5419	21.4387	59.6452	2.78213	1.47619	1.33e-05	0.000401924		C15orf61	26.903	13.7815	40.0244	2.9042	1.53814	0.000160989	0.00488393
MICAL1	248.928	326.659	171.197	0.524084	-0.932129	1.33e-05	0.000401924		HAUS6	387.712	286.326	489.097	1.70818	0.772459	0.000160997	0.00488393
CCDC99	207.381	131.186	283.576	2.16164	1.11212	1.35e-05	0.000406971		TRIM56	237.186	166.536	307.836	1.84847	0.88633	0.000162532	0.00492251
GLB1L2	95.7381	49.124	142.352	2.89782	1.53497	1.37e-05	0.000413058		PNPLA1	144.724	194.708	94.7403	0.486578	-1.03926	0.000164669	0.00497919
RAD21	3969.8	2592.94	5346.66	2.06201	1.04405	1.38e-05	0.00041461		FAM162A	801.229	1005.93	596.531	0.593016	-0.753856	0.000166093	0.00501415
CCNA2	482.407	259.706	705.108	2.71503	1.44097	1.39e-05	0.000415695		TACC3	465.054	310.308	619.8	1.99737	0.998101	0.000167629	0.00505234
JUP	49489	63067.8	35910.2	0.569391	-0.812509	1.39e-05	0.000415695		CEP192	425.107	312.738	537.477	1.71862	0.78125	0.000172837	0.00518461
RBBP7	825.438	589.194	1061.68	1.80192	0.849537	1.39e-05	0.000415695		FEZ1	82.9256	125.536	40.3155	0.321148	-1.63869	0.000172848	0.00518461
RNF165	25.3361	10.6609	40.0113	3.75308	1.90807	1.4e-05	0.000417309		NDC80	308.176	155.822	460.53	2.95549	1.5634	0.000172415	0.00518461
FBXO4	100.91	63.8579	137.962	2.16045	1.11134	1.41e-05	0.000418218		SPAG5	376.988	217.383	536.592	2.46841	1.30358	0.00017594	0.00526891
GAS5	1368.12	881.72	1854.52	2.10329	1.07265	1.41e-05	0.000418218		MZT1	367.898	225.022	510.774	2.26989	1.18262	0.000177247	0.00529958
TRPS1	144.023	203.735	84.3107	0.413825	-1.27291	1.41e-05	0.000418218		ASS1	5186.15	3086.4	7285.9	2.36065	1.23918	0.000179628	0.00533227
SNHG8	680.5	484.357	876.643	1.80991	0.855919	1.43e-05	0.000424824		C1orf204	106.243	150.195	62.2917	0.41474	-1.26972	0.000179541	0.00533227
RPS5	12048.8	8764.32	15333.2	1.7495	0.806945	1.44e-05	0.000427234		KLHL15	93.9012	63.1929	124.61	1.97189	0.97958	0.000179765	0.00533227
ZCCHC3	253.297	173.674	332.92	1.91693	0.938796	1.45e-05	0.000427805		MASTL	272.363	198.955	345.77	1.73793	0.797371	0.000179552	0.00533227
C9orf68	22.2464	8.89942	35.5934	3.99952	1.99983	1.46e-05	0.000429436		SH2D4B	25.8921	38.2981	13.4862	0.352137	-1.50579	0.000179088	0.00533227
CD36	743.116	955.903	530.329	0.554794	-0.849976	1.53e-05	0.000451485		KIF22	548.12	368.105	728.135	1.97806	0.984088	0.000180736	0.00535259
SH3D21	591.22	761.99	420.45	0.551779	-0.857838	1.54e-05	0.00045226		NUDT21	1334.47	1008.39	1660.55	1.64673	0.719601	0.000182922	0.00540059
LURAP1L	364.913	474.022	255.804	0.539645	-0.889917	1.58e-05	0.000464954		SH2D2A	25.1015	36.9843	13.2187	0.357414	-1.48433	0.000182934	0.00540059
DTYMK	177.494	110.791	244.197	2.20412	1.1402	1.59e-05	0.00046526		ZNF675	238.304	315.986	160.623	0.508323	-0.976184	0.000183632	0.00541267
HINT1	3274.68	2243.15	4306.2	1.91971	0.940889	1.59e-05	0.00046526		CCDC18	121.301	84.2923	158.31	1.87811	0.909278	0.000186559	0.00548715
SLC38A7	229.743	302.322	157.165	0.51986	-0.943804	1.59e-05	0.000465542		RBBP7	853.002	644.322	1061.68	1.64775	0.720498	0.000186745	0.00548715
ProSAPiP1	292.225	420.304	164.146	0.39054	-1.35646	1.61e-05	0.000468822		KIAA1524	144.754	98.6793	190.828	1.93382	0.951452	0.000187114	0.00548937
BPIFC	802.058	1142.68	461.434	0.403816	-1.30823	1.63e-05	0.000474641		MFI2-AS1	11.3062	3.45437	19.1581	5.54606	2.47146	0.000188303	0.0055156
DNAJB5	311.686	408.166	215.206	0.527251	-0.923439	1.65e-05	0.000478773		STIL	186.302	131.657	240.948	1.83012	0.871941	0.000192903	0.00564151
FLNB	17307.4	21999.2	12615.6	0.573457	-0.802243	1.66e-05	0.000481326		SLC35E4	102.448	134.71	70.1859	0.521014	-0.940607	0.000193762	0.00565779
PCYT1A	523.08	675.275	370.885	0.549235	-0.864504	1.68e-05	0.000486208		WLS	680.872	512.113	849.632	1.65907	0.730376	0.000194821	0.00567986
TNFSF10	1516.51	1938.47	1094.55	0.564649	-0.824574	1.68e-05	0.000487528		PRSS21	61.0335	39.1431	82.9239	2.11848	1.08303	0.000197026	0.00573522
AGPAT4	313.927	408.39	219.465	0.537391	-0.895955	1.7e-05	0.000490838		PATZ1	154.111	109.597	198.626	1.81234	0.857851	0.000199132	0.0057875
SLC1A4	224.651	114.083	335.219	2.93838	1.55502	1.7e-05	0.000490838		YEATS4	177.136	127.065	227.207	1.78812	0.838446	0.000199549	0.00579062
HERPUD2	448.45	579.743	317.156	0.547063	-0.870221	1.71e-05	0.000492585		PLBD2	414.101	526.911	301.292	0.571809	-0.806395	0.000201678	0.00584336
FYN	241.996	368.647	115.345	0.312888	-1.67628	1.72e-05	0.000495465		PTTG1	589.909	409.678	770.14	1.87987	0.91063	0.000204838	0.00592572
KNDC1	155.436	93.233	217.64	2.33436	1.22303	1.73e-05	0.000495465		SYT12	46.1393	27.9603	64.3183	2.30034	1.20185	0.00020686	0.005975
HYAL1	596.836	799.13	394.542	0.493714	-1.01825	1.74e-05	0.000497625		DNAH11	247.703	178.439	316.967	1.77633	0.828903	0.000208913	0.006025
LOC100130238	5.06497	0	10.1299	Inf	Inf	1.74e-05	0.000497625		EPHX1	263.179	332.23	194.128	0.584318	-0.775176	0.000210698	0.0060578
MAB21L3	197.913	261.52	134.306	0.513559	-0.961397	1.77e-05	0.000504741		PFN1	7834.63	9672.23	5997.03	0.620026	-0.6896	0.000210396	0.0060578
NFIB	194.819	131.698	257.94	1.95857	0.969803	1.77e-05	0.00050619		EHD1	741.843	923.175	560.512	0.607156	-0.71986	0.000213476	0.00612828
PTK2B	721.949	927.367	516.53	0.556986	-0.844288	1.78e-05	0.00050619		TIFA	135.606	95.677	175.536	1.83467	0.87552	0.000215931	0.00618925
CD86	153.774	219.212	88.3363	0.402973	-1.31125	1.8e-05	0.000511427		SEL1L3	549.518	408.773	690.262	1.68862	0.755846	0.000217407	0.00622203
FANCA	211.652	126.497	296.806	2.34636	1.23042	1.8e-05	0.00051229		SFXN3	542.136	678.623	405.648	0.597752	-0.742381	0.000218538	0.00624485
DIS3L	197.403	133.431	261.375	1.95887	0.970024	1.83e-05	0.000518198		SIX4	55.6528	34.8556	76.45	2.19334	1.13313	0.000220071	0.00627907
C6orf108	306.962	214.141	399.782	1.86691	0.900651	1.84e-05	0.000521346		PARP1	1489.42	1126.99	1851.84	1.64317	0.716486	0.000220748	0.00628879
EIF5B	2306.71	2938.33	1675.1	0.570084	-0.810754	1.85e-05	0.000522204		NPL	365.396	242.568	488.224	2.01273	1.00915	0.000221362	0.00629671
C1orf74	170.748	226.554	114.943	0.507357	-0.978928	1.88e-05	0.000531185		NOV	12.6592	4.18024	21.1382	5.0567	2.3382	0.000226538	0.0064317
GAMT	176.268	110.24	242.297	2.19791	1.13613	1.94e-05	0.000545766		PRICKLE1	96.0237	126.134	65.9129	0.522561	-0.936329	0.000226795	0.0064317
ATP8B3	97.0348	142.747	51.3222	0.359531	-1.47581	1.94e-05	0.000546865		RPSAP52	13.3092	22.9392	3.67923	0.160391	-2.64034	0.000227405	0.00643925
CEP152	138.615	90.9372	186.292	2.04858	1.03463	1.97e-05	0.000552919		LOC151009	78.1132	52.0928	104.134	1.999	0.999281	0.000231335	0.00654062
LOC100507217	341.089	239.027	443.15	1.85397	0.89062	1.97e-05	0.000552919		ASCL2	156.551	60.2697	252.832	4.19501	2.06867	0.000234701	0.0066258
EMG1	405.806	286.606	525.006	1.83181	0.873268	1.98e-05	0.000554216		PLXDC2	329.304	457.482	201.126	0.439637	-1.18562	0.000236526	0.00666725
USP1	525.098	373.329	676.866	1.81305	0.858421	2.01e-05	0.0005626		TFAP4	226.232	165.085	287.379	1.7408	0.799746	0.000242159	0.00681577
HPRT1	299.891	208.703	391.079	1.87386	0.90601	2.02e-05	0.000565464		SH3D21	555.303	690.155	420.45	0.609211	-0.714985	0.000243444	0.00684166
IFITM3	1937.74	1334.98	2540.5	1.90303	0.928296	2.03e-05	0.000566349		CDC25C	76.4209	39.7901	113.052	2.8412	1.5065	0.000243892	0.00684398
ZMYND8	1170.84	1494.5	847.184	0.566867	-0.818918	2.04e-05	0.000568932		SNRNP25	97.218	67.0244	127.412	1.90097	0.926738	0.0002482	0.00695444
TNFAIP8L1	341.994	199.473	484.515	2.42898	1.28035	2.14e-05	0.000594427		MAGOHB	129.623	91.4788	167.768	1.83395	0.874958	0.0002497	0.00698601
ACAP1	86.7869	53.0241	120.55	2.27349	1.18491	2.15e-05	0.000596719		GJB5	1485.09	1835.95	1134.24	0.617793	-0.694805	0.000250547	0.00699923
PGAP1	235.097	161.774	308.421	1.90649	0.930919	2.17e-05	0.00060305		CREB3L4	65.1125	41.7435	88.4816	2.11965	1.08383	0.000251945	0.00700692
DNMT1	1138.58	808.694	1468.46	1.81584	0.860635	2.19e-05	0.000605856		MAP7D1	3598.57	4423.64	2773.49	0.62697	-0.673532	0.000251393	0.00700692
NCAPG	402.57	205.434	599.707	2.91921	1.54558	2.21e-05	0.000611089		PRDM15	197.126	141.697	252.556	1.78237	0.833798	0.000251827	0.00700692
FOXC2	7.4641	14.0241	0.904086	0.0644665	-3.95531	2.22e-05	0.000611429		NALCN	129.077	212.9	45.2537	0.212558	-2.23407	0.000253027	0.00702657
LOC93622	318.142	222.666	413.617	1.85757	0.893417	2.22e-05	0.000611429		CENPA	114.208	59.2863	169.13	2.85277	1.51236	0.000255047	0.00707218
TAF1B	109.591	70.6848	148.498	2.10085	1.07097	2.24e-05	0.000615419		E2F8	73.7343	48.8605	98.6082	2.01816	1.01304	0.000256541	0.00710308
KLF9	462.272	328.111	596.432	1.81778	0.862174	2.25e-05	0.000617567		MYO1H	26.6565	38.3552	14.9578	0.389982	-1.35852	0.000258453	0.00714545
SYT5	12.7582	21.5003	4.01612	0.186793	-2.42049	2.25e-05	0.000617567		POU5F1	25.7088	13.1106	38.3069	2.92182	1.54687	0.000258918	0.00714774
PBK	244.087	109.721	378.453	3.44922	1.78627	2.26e-05	0.000618239		KIF20B	579.726	373.181	786.272	2.10695	1.07515	0.000263062	0.00725143
HSPE1	124.942	37.1786	212.705	5.72117	2.51631	2.35e-05	0.000642129		FABP5	97999.8	120542	75457.2	0.625981	-0.675809	0.000263496	0.00725274
ANKFN1	83.739	151.154	16.3242	0.107997	-3.21094	2.38e-05	0.000650234		IKZF3	9.44382	0.734856	18.1528	24.7025	4.62658	0.000265976	0.00731023
EMR2	1269.87	1616.17	923.575	0.571459	-0.807278	2.41e-05	0.000658679		RAD18	247.075	180.031	314.12	1.74481	0.80307	0.000267178	0.00731106
LETM2	114.253	153.621	74.8848	0.487465	-1.03663	2.43e-05	0.000661926		STON1	68.084	38.276	97.892	2.55753	1.35475	0.000266917	0.00731106
CASP14	21322.1	29514.7	13129.4	0.444841	-1.16864	2.48e-05	0.000672722		ZNF239	10.7554	3.13293	18.3778	5.866	2.55238	0.000266945	0.00731106
CREG1	4170.75	3053.68	5287.83	1.73163	0.792129	2.48e-05	0.000672722		ITGB4	12202.1	14971.7	9432.4	0.630013	-0.666545	0.000276353	0.0075511
GINS3	89.5508	56.4674	122.634	2.17177	1.11887	2.47e-05	0.000672722		APOB	137.248	176.271	98.226	0.557246	-0.843615	0.00027757	0.00757161
TGM5	225.933	294.927	156.94	0.532133	-0.910141	2.5e-05	0.000677264		MANEA	351.83	256.151	447.508	1.74705	0.804919	0.000277913	0.00757161
LPIN2	192.524	91.3039	293.744	3.21721	1.68581	2.51e-05	0.000680134		AHR	1434.59	1034.61	1834.57	1.7732	0.826355	0.000282576	0.00766841
SEC61G	507.885	352.226	663.544	1.88386	0.913692	2.53e-05	0.000684062		CPVL	8.83602	0.371922	17.3001	46.5155	5.53964	0.000282352	0.00766841
CDKN2A	266.611	83.6411	449.581	5.37512	2.4263	2.59e-05	0.000696389		KRT1	231200	350324	112075	0.319918	-1.64422	0.000282695	0.00766841
LINC00470	6.26824	0.336229	12.2003	36.2855	5.18132	2.59e-05	0.000696389		IL18	901.56	1121.23	681.885	0.608156	-0.717487	0.0002835	0.00767912
NOXO1	42.7003	23.1726	62.228	2.68541	1.42514	2.59e-05	0.000696389		PPIH	376.018	280.882	471.154	1.67741	0.746234	0.000285771	0.00772944
SOX9	451.263	654.458	248.068	0.379044	-1.39956	2.58e-05	0.000696389		CDCA4	639.689	455.547	823.831	1.80844	0.854749	0.000288615	0.00779512
TST	585.77	398.226	773.315	1.9419	0.957468	2.6e-05	0.000698281		KITLG	394.03	550.19	237.871	0.432343	-1.20975	0.000293301	0.00791026
SUV39H2	120.721	79.0437	162.397	2.05453	1.03881	2.65e-05	0.000708266		SP140L	157.513	213.59	101.437	0.474911	-1.07427	0.00029497	0.00793241
ZMAT3	578.659	741.011	416.306	0.561809	-0.831849	2.65e-05	0.000708266		TRPV4	15.678	6.27485	25.0812	3.99711	1.99896	0.000294871	0.00793241
CRIM1	1574.51	2000.28	1148.75	0.574294	-0.800138	2.75e-05	0.000732698		MUC15	1453.17	1847.24	1059.09	0.573336	-0.802546	0.000296525	0.00796277
ERVMER34-1	155.271	104.163	206.379	1.9813	0.986445	2.75e-05	0.000732698		RASSF1	380.624	287.073	474.175	1.65176	0.724005	0.000298397	0.00800156
HR	2830.41	3591.81	2069.01	0.576034	-0.795773	2.75e-05	0.000732698		BFSP1	82.7509	109.076	56.4262	0.517313	-0.950892	0.000302651	0.00810402
MRGPRX3	43.3653	65.2722	21.4584	0.328752	-1.60493	2.83e-05	0.00075289		EXOSC9	189.497	137.895	241.1	1.74843	0.80606	0.000303424	0.00811312
KIF13A	1369.18	1740	998.352	0.573765	-0.801468	2.85e-05	0.000756658		PCDHGC5	17.3724	27.3133	7.43156	0.272086	-1.87787	0.000306362	0.00818
PPAT	325.619	229.098	422.14	1.84261	0.881754	2.87e-05	0.000761676		SLC29A2	89.7994	59.8335	119.765	2.00164	1.00118	0.000307258	0.00819224
TOP2A	2004.97	968.448	3041.48	3.14058	1.65103	2.88e-05	0.000763583		RAB36	78.2515	52.7238	103.779	1.96836	0.976992	0.000307984	0.00819992
TTYH3	771.256	994.14	548.372	0.551604	-0.858295	2.9e-05	0.00076662		POC1A	122.353	75.7829	168.922	2.22903	1.15642	0.000309884	0.00823877
NFAT5	1085.49	1381.22	789.765	0.571788	-0.806449	2.91e-05	0.000768988		DPY19L4	820.558	626.619	1014.5	1.619	0.695103	0.000310558	0.00824499
SERF2	831.828	504.142	1159.51	2.29997	1.20162	2.92e-05	0.000770925		UBR7	449.086	336.865	561.306	1.66627	0.736618	0.000314995	0.00835094
BARX2	170.975	225.472	116.478	0.516595	-0.952895	2.95e-05	0.000777306		CNGB1	41.7199	24.9654	58.4744	2.34222	1.22788	0.000318062	0.00842031
TTC28-AS1	39.8995	21.4597	58.3393	2.71855	1.44284	2.97e-05	0.000779669		DGKD	175.646	127.009	224.283	1.76588	0.820387	0.000324901	0.00858923
RPS23	10889.9	8018.47	13761.3	1.7162	0.779218	2.97e-05	0.000780652		ARL6IP1	2504.21	1903.54	3104.88	1.6311	0.705847	0.000327717	0.00865145
ZNF91	362.507	475.762	249.252	0.523901	-0.932635	2.98e-05	0.000781929		LIPM	183.298	273.658	92.9383	0.339614	-1.55803	0.000328385	0.00865688
NUP37	407.084	289.84	524.327	1.80903	0.855212	3.01e-05	0.000788414		C1orf135	77.6764	50.5776	104.775	2.07157	1.05073	0.000329095	0.00866339
CDC20	686.452	400.336	972.569	2.42938	1.28059	3.02e-05	0.000789279		ARHGAP11A	468.069	283.558	652.58	2.3014	1.20251	0.000332427	0.00870881
NASP	1001.07	728.673	1273.47	1.74765	0.805417	3.02e-05	0.000789279		CDCA5	301.792	192.05	411.535	2.14285	1.09953	0.000331935	0.00870881
BIRC5	379.014	187.324	570.704	3.04662	1.60721	3.05e-05	0.000792473		DNA2	64.6932	42.593	86.7935	2.03774	1.02697	0.000332682	0.00870881
CREB3L4	62.9603	37.4389	88.4816	2.36336	1.24084	3.05e-05	0.000792473		PIF1	77.0987	40.2041	113.993	2.83536	1.50353	0.000331392	0.00870881
GOLGA6L5	128.456	171.182	85.7293	0.500808	-0.99767	3.05e-05	0.000792473		ECT2	549.221	339.754	758.688	2.23305	1.15902	0.000338419	0.00883428
LOC151009	75.2727	46.4119	104.134	2.24368	1.16587	3.04e-05	0.000792473		KRT2	5401.39	9433.94	1368.85	0.145098	-2.7849	0.000338384	0.00883428
STARD3NL	209.319	144.292	274.346	1.90133	0.927012	3.06e-05	0.000794235		CES2	7963.6	9743.48	6183.73	0.634653	-0.655961	0.000341159	0.00889341
LOC284801	13.8462	4.4202	23.2723	5.26497	2.39643	3.07e-05	0.000794771		RPTN	2473.04	3368.87	1577.21	0.468171	-1.09489	0.000342117	0.00890599
NRTN	23.2252	9.95733	36.493	3.66494	1.87379	3.09e-05	0.000799087		DDN	23.6405	11.8698	35.4113	2.9833	1.57691	0.000343035	0.00891749
ITGB4	12805.5	16178.7	9432.4	0.583015	-0.778395	3.12e-05	0.000805405		BTBD9	208.812	263.112	154.512	0.587246	-0.767963	0.000344775	0.00895028
LOC150197	22.3014	8.87393	35.7289	4.02628	2.00945	3.24e-05	0.000834753		GCHFR	122.142	68.4872	175.797	2.56686	1.36001	0.000347721	0.00901425
TSPAN15	53.1799	26.2061	80.1537	3.0586	1.61287	3.27e-05	0.000841838		FAM214B	908.794	1124.3	693.291	0.616644	-0.69749	0.00035024	0.00906699
FANCM	112.099	73.1692	151.029	2.06411	1.04552	3.28e-05	0.000842196		SOD2	1575.3	1064.81	2085.8	1.95885	0.970004	0.000352122	0.00910313
AGPAT5	552.943	389.436	716.451	1.83972	0.879483	3.28e-05	0.000842808		TUBA1B	9183.82	6991.51	11376.1	1.62713	0.702333	0.000352694	0.00910535
UBAP2	1223.79	1647.43	800.149	0.485696	-1.04187	3.31e-05	0.000847872		IL15RA	90.4232	61.6568	119.19	1.93311	0.950925	0.000355155	0.00914644
PIAS3	988.979	1258.84	719.121	0.571258	-0.807785	3.33e-05	0.000852932		SPTLC3	996.689	1332	661.373	0.496525	-1.01006	0.000355263	0.00914644
DCBLD1	302.276	391.082	213.47	0.545844	-0.873439	3.34e-05	0.000854036		ITGB1	12307.4	15554.4	9060.33	0.582492	-0.779691	0.000356	0.00915281
OSTC	804.384	541.272	1067.5	1.9722	0.979805	3.37e-05	0.000859319		SIRPB2	56.7398	75.8225	37.6572	0.496649	-1.0097	0.000365107	0.00937409
RCHY1	200.04	137.899	262.18	1.90125	0.926945	3.37e-05	0.000859319		CD46	3154.25	2448.6	3859.9	1.57637	0.656605	0.000367413	0.00938182
GPR137B	280.433	362.481	198.386	0.547299	-0.869598	3.38e-05	0.000860277		DYNLRB1	889.876	1134.26	645.489	0.569082	-0.813291	0.000367033	0.00938182
ABLIM2	183.975	123.001	244.948	1.99143	0.993807	3.39e-05	0.000862975		RAC3	746.118	569.752	922.485	1.6191	0.695191	0.000367285	0.00938182
MNS1	16.5472	6.14584	26.9486	4.38486	2.13253	3.41e-05	0.000865301		SPRY4	232.99	339.059	126.921	0.374334	-1.4176	0.000366951	0.00938182
MIR3064	77.088	45.1266	109.049	2.41652	1.27293	3.43e-05	0.000869151		MIR22HG	398.532	496.132	300.932	0.606557	-0.721286	0.000368116	0.00938695
PIF1	73.3233	32.6535	113.993	3.491	1.80364	3.44e-05	0.000872096		HIRIP3	313.886	234.338	393.434	1.67892	0.74753	0.000369867	0.00941878
ABCC3	287.906	372.651	203.16	0.545176	-0.875206	3.5e-05	0.000884695		LURAP1L	339.1	422.395	255.804	0.605602	-0.723557	0.000376592	0.00957699
EME1	69.1893	37.4342	100.944	2.69658	1.43113	3.5e-05	0.000884799		H2AFX	788.024	539.072	1036.98	1.92364	0.943835	0.000377524	0.00958769
PDLIM7	825.586	1094.64	556.534	0.508418	-0.975912	3.51e-05	0.000884799		EPHA4	890.247	1097.03	683.461	0.623008	-0.682676	0.00037867	0.00960374
C15orf29	390.672	253.658	527.687	2.08031	1.0568	3.52e-05	0.000887254		CDK4	1105.18	787.661	1422.69	1.80622	0.852976	0.000380425	0.00962404
PRPSAP2	227.268	149.03	305.505	2.04995	1.03559	3.53e-05	0.000887254		HR	2693.54	3318.08	2069.01	0.623555	-0.681412	0.000380498	0.00962404
S100P	14178.2	7959.3	20397.2	2.56269	1.35766	3.53e-05	0.000887254		NUP43	388.126	292.974	483.278	1.64956	0.72208	0.000386624	0.00976577
GATAD2A	1799.66	2279.69	1319.63	0.578862	-0.788709	3.57e-05	0.000894333		C7orf23	100.473	70.549	130.397	1.84832	0.886217	0.000396537	0.0100027
FEN1	457.095	272.34	641.85	2.3568	1.23683	3.59e-05	0.000899886		DONSON	143.171	102.431	183.91	1.79545	0.844348	0.000410108	0.0103021
ITGB1	13137.6	17214.9	9060.33	0.526308	-0.926021	3.6e-05	0.00090083		EHD2	2833.89	3455.74	2212.05	0.640108	-0.643613	0.000409966	0.0103021
TFAM	405.731	289.637	521.826	1.80166	0.849326	3.61e-05	0.00090083		KLK9	1038.56	1309.79	767.334	0.585846	-0.771407	0.000409693	0.0103021
NLRP1	935.022	1188.75	681.294	0.573118	-0.803096	3.64e-05	0.000907636		NUF2	159.068	91.8797	226.255	2.46252	1.30013	0.000410611	0.0103021
STIL	181.987	123.027	240.948	1.9585	0.96975	3.66e-05	0.000911451		ANKRD28	616.364	471.257	761.47	1.61583	0.692271	0.000414903	0.0103959
DSG1	17106.2	25023.3	9189.12	0.367222	-1.44527	3.67e-05	0.000913717		MCM8	88.8985	60.3188	117.478	1.94762	0.961712	0.00042202	0.0105601
ECT2	527.107	295.526	758.688	2.56725	1.36022	3.69e-05	0.000917968		SLC16A7	81.5889	55.4079	107.77	1.94503	0.959793	0.000422775	0.0105648
HCP5	5.95218	0.336229	11.5681	34.4055	5.10457	3.72e-05	0.000922908		CENPO	120.994	85.5083	156.48	1.83	0.871841	0.000423418	0.0105668
PXMP2	114.883	71.2209	158.545	2.2261	1.15452	3.73e-05	0.000923349		C14orf1	997.096	1241.84	752.351	0.605835	-0.723004	0.00042679	0.0105804
SH2D4A	824.204	1049.12	599.291	0.571233	-0.807848	3.75e-05	0.000927554		DEPDC1	324.547	193.495	455.6	2.35458	1.23547	0.000425695	0.0105804
KIF18A	131.046	64.1868	197.905	3.08327	1.62446	3.77e-05	0.00093093		GPD2	536.515	377.36	695.67	1.84352	0.882462	0.000424716	0.0105804
ATP6V0A1	1349.77	1709.47	990.072	0.579169	-0.787944	3.8e-05	0.000938479		LOC100505839	501.964	620.703	383.226	0.617406	-0.695708	0.000426472	0.0105804
EXOSC8	411.038	265.147	556.93	2.10046	1.0707	3.81e-05	0.000939311		SLC25A40	167.03	120.643	213.417	1.76899	0.822927	0.000425134	0.0105804
HAUS6	379.86	270.624	489.097	1.80729	0.853831	3.83e-05	0.000942287		TP63	5995.7	4622.84	7368.57	1.59395	0.672606	0.000429864	0.0106425
AKT1S1	852.61	1084.27	620.953	0.572693	-0.804165	3.84e-05	0.000943396		WDR34	555.403	352.332	758.474	2.15272	1.10616	0.00043077	0.0106509
GOLT1B	419.722	293.359	546.085	1.86149	0.896459	3.85e-05	0.000944411		ARHGEF17	327.248	245.816	408.681	1.66255	0.733398	0.000435883	0.0107543
GSTCD	175.918	120.171	231.665	1.92779	0.94695	3.92e-05	0.000961573		SPRR2G	3528.46	5470.78	1586.13	0.289927	-1.78624	0.000436675	0.0107543
C6orf70	196.842	136.212	257.473	1.89024	0.918568	3.94e-05	0.000964207		TFDP2	266.114	197.893	334.334	1.68947	0.756571	0.00043651	0.0107543
C9orf91	137.352	92.3192	182.386	1.9756	0.98229	3.97e-05	0.000971026		SGCE	82.0491	56.5008	107.597	1.90435	0.929298	0.000440138	0.0108253
RBBP4	1066.46	779.905	1353.01	1.73484	0.794805	4.01e-05	0.000980185		WDR66	266.018	334.263	197.774	0.591671	-0.757133	0.000444705	0.0109233
FAM83G	1436.4	1845.83	1026.96	0.55637	-0.845883	4.05e-05	0.000987995		NOXO1	45.2838	28.3396	62.228	2.19579	1.13474	0.000447539	0.0109785
RPL13	16594.6	12308	20881.3	1.69656	0.762616	4.11e-05	0.00100078		CCND1	721.527	1073.1	369.953	0.344751	-1.53637	0.000449208	0.011005
KIF3A	219.18	284.834	153.525	0.538999	-0.891645	4.12e-05	0.00100201		RAB30	58.2596	37.6143	78.905	2.09774	1.06884	0.0004539	0.0111054
LTBP1	1171.06	1482.64	859.474	0.57969	-0.786646	4.14e-05	0.00100646		C17orf63	457.871	565.787	349.955	0.618527	-0.693092	0.000456486	0.0111315
MFGE8	1127.69	1430.19	825.204	0.576991	-0.793379	4.17e-05	0.00101199		ESRG	844.543	1334.95	354.131	0.265276	-1.91443	0.00045564	0.0111315
RPA2	605.236	438.065	772.408	1.76323	0.818219	4.21e-05	0.00102121		STOM	2909.76	2270.17	3549.35	1.56348	0.644756	0.000456751	0.0111315
AGPS	1144.68	838.582	1450.78	1.73004	0.790808	4.25e-05	0.00102775		CPE	1598.13	1122.35	2073.91	1.84783	0.885835	0.000459407	0.0111817
BTBD9	220.9	287.288	154.512	0.537828	-0.894783	4.28e-05	0.00103323		CLIP2	239.134	302.005	176.262	0.58364	-0.77685	0.0004615	0.0112181
SRD5A1	439.186	315.388	562.983	1.78505	0.835965	4.28e-05	0.00103323		HAUS8	77.2943	52.9696	101.619	1.91844	0.939935	0.000462287	0.0112226
DERL3	10.6069	2.38682	18.8269	7.88789	2.97964	4.29e-05	0.00103331		SRD5A1	455.315	347.647	562.983	1.61941	0.695469	0.000466259	0.0113044
ACTN1	5926.02	7459.56	4392.48	0.58884	-0.764053	4.34e-05	0.0010439		DCP2	434.097	331.793	536.401	1.61667	0.69303	0.000470173	0.0113845
IGFLR1	11.6401	3.41152	19.8687	5.824	2.54201	4.35e-05	0.00104522		MEOX1	14.0509	3.80832	24.2936	6.37908	2.67335	0.000471471	0.0114012
DLL1	196.638	107.246	286.029	2.66703	1.41523	4.42e-05	0.0010622		PDLIM4	752.959	930.705	575.213	0.61804	-0.694229	0.000473855	0.011444
FOSL1	408.262	587.14	229.385	0.390681	-1.35594	4.47e-05	0.00107245		TRMT6	321.358	398.186	244.531	0.614112	-0.703425	0.00047659	0.0114953
CELSR2	5237.32	6597.06	3877.59	0.587775	-0.766663	4.48e-05	0.00107372		CENPT	466.256	578.846	353.667	0.610987	-0.710786	0.000481737	0.0116045
C9orf40	165.895	113.494	218.296	1.92341	0.943668	4.5e-05	0.00107396		TNFRSF10D	758.533	954.694	562.372	0.58906	-0.763512	0.000484358	0.0116526
CPM	165.778	217.573	113.982	0.52388	-0.932691	4.49e-05	0.00107396		CD59	7852.71	9618.26	6087.15	0.632874	-0.660009	0.000485581	0.011667
HES4	194.224	113.123	275.325	2.43386	1.28324	4.5e-05	0.00107396		SCML1	198.043	144.962	251.124	1.73234	0.792721	0.000488215	0.0117153
AKR1E2	36.5614	19.4717	53.651	2.75534	1.46223	4.52e-05	0.00107702		BST2	14.6455	5.9624	23.3286	3.91262	1.96813	0.000490581	0.0117545
CALR	8682.38	10918	6446.81	0.590478	-0.760046	4.53e-05	0.00107702		SMC3	1118.22	863.93	1372.51	1.58868	0.66783	0.000491107	0.0117545
ROBO1	1359.64	1775.2	944.079	0.531815	-0.911005	4.59e-05	0.00109032		KRT80	5714.64	6960.72	4468.56	0.641968	-0.639427	0.000493717	0.0118019
FARP2	602.249	766.889	437.61	0.57063	-0.809372	4.6e-05	0.0010915		CEP57	553.806	425.129	682.483	1.60535	0.68289	0.000497815	0.0118847
MAPKAPK3	1892.17	2388.6	1395.74	0.584334	-0.775135	4.6e-05	0.0010915		GPSM3	31.6523	44.6279	18.6767	0.418498	-1.25671	0.000498994	0.0118977
RHBDL1	30.9173	14.4039	47.4306	3.29289	1.71936	4.65e-05	0.00110053		ProSAPiP1	257.647	351.149	164.146	0.467454	-1.09711	0.000499839	0.0119026
WDR34	530.555	302.636	758.474	2.50622	1.32551	4.65e-05	0.00110053		FANCB	24.5639	12.7152	36.4125	2.8637	1.51788	0.000510873	0.01215
FAM83E	123.284	82.3375	164.23	1.9946	0.996097	4.66e-05	0.00110072		APP	13250.9	16115.2	10386.6	0.644519	-0.633706	0.000516946	0.0122788
GBAS	484.664	349.831	619.497	1.77085	0.824438	4.67e-05	0.00110072		FAM64A	69.4261	38.929	99.9232	2.56681	1.35998	0.000522305	0.0123903
ALG10	45.968	25.9822	65.9538	2.53842	1.34393	4.68e-05	0.00110275		CRIM1	1471.57	1794.39	1148.75	0.64019	-0.643427	0.000538781	0.012753
UBTD1	284.831	366.853	202.808	0.552832	-0.855086	4.7e-05	0.00110529		EXOSC8	430.751	304.572	556.93	1.82856	0.870711	0.000538956	0.012753
SFT2D1	355.102	253.814	456.39	1.79813	0.846494	4.74e-05	0.00111473		ALG10	48.0164	30.079	65.9538	2.19268	1.1327	0.00054607	0.0128985
RASSF1	369.414	264.653	474.175	1.79169	0.84132	4.85e-05	0.00113719		C19orf21	553.358	686.096	420.619	0.613062	-0.705896	0.000546657	0.0128985
TLL1	119.526	171.677	67.3744	0.392449	-1.34942	4.85e-05	0.00113792		FOXRED1	400.967	304.877	497.057	1.63035	0.705184	0.000547172	0.0128985
PRICKLE1	100.157	134.401	65.9129	0.490421	-1.02791	4.88e-05	0.00114301		HCP5	6.30772	1.04731	11.5681	11.0456	3.4654	0.000552317	0.0129579
BGN	387.749	247.633	527.865	2.13164	1.09197	4.99e-05	0.00116645		MND1	51.0542	31.6677	70.4407	2.22437	1.1534	0.000552462	0.0129579
HMGB1	4605.56	3422.81	5788.31	1.6911	0.757961	5.04e-05	0.00117762		OIP5-AS1	291.166	201.662	380.67	1.88766	0.916601	0.00055187	0.0129579
H1FX	992.282	638.892	1345.67	2.10626	1.07469	5.05e-05	0.00117812		PSMC3IP	51.5837	33.2759	69.8915	2.10036	1.07064	0.00055172	0.0129579
LAD1	10761.2	13529.1	7993.35	0.590827	-0.759193	5.2e-05	0.00121176		ATP7B	141.892	182.09	101.693	0.558478	-0.840428	0.000556278	0.0129986
HMMR	458.998	204.535	713.461	3.48821	1.80249	5.27e-05	0.00122663		DBF4	161.377	117.173	205.582	1.75451	0.811072	0.000555959	0.0129986
DYNLRB1	941.527	1237.56	645.489	0.52158	-0.93904	5.31e-05	0.00123174		MLLT6	1377.63	1063.13	1692.12	1.59164	0.670512	0.000555501	0.0129986
LIPM	206.776	320.614	92.9383	0.289876	-1.78649	5.31e-05	0.00123174		DRAP1	983.811	1209.32	758.304	0.627051	-0.673345	0.000566302	0.0131676
FBXO2	198.099	257.633	138.566	0.537841	-0.89475	5.33e-05	0.00123339		PXMP2	120.814	83.0842	158.545	1.90824	0.932242	0.000566051	0.0131676
NCAPD3	576.33	419.589	733.072	1.74712	0.804977	5.32e-05	0.00123339		THRA	122.573	87.8783	157.267	1.7896	0.839636	0.000567029	0.0131676
MIR17HG	55.9569	33.4152	78.4987	2.34919	1.23217	5.35e-05	0.00123731		WBP5	898.552	1108.06	689.042	0.621844	-0.685375	0.000566749	0.0131676
NADKD1	274.863	194.57	355.155	1.82533	0.868155	5.37e-05	0.00123969		WFS1	461.918	567.845	355.991	0.626915	-0.673657	0.000565215	0.0131676
SLC29A3	65.9091	90.5271	41.2911	0.456118	-1.13252	5.4e-05	0.00124629		NNMT	180.255	119.831	240.679	2.00849	1.00611	0.000571537	0.0132394
TMSB15B	13.036	1.69597	24.376	14.3729	3.84528	5.41e-05	0.00124629		SERPINH1	1648.29	1281.52	2015.07	1.5724	0.652969	0.000570882	0.0132394
SPRR2G	4097.2	6608.27	1586.13	0.240022	-2.05876	5.45e-05	0.00125337		B4GALT6	18.902	28.2699	9.53415	0.337254	-1.56809	0.000585323	0.0135253
PDCD5	683.139	499.156	867.123	1.73718	0.796744	5.52e-05	0.00126772		PBK	261.899	145.346	378.453	2.60381	1.38063	0.000585154	0.0135253
SFN	32331.8	40574	24089.7	0.593723	-0.752139	5.52e-05	0.00126772		MYBL2	313.784	172.739	454.829	2.63305	1.39673	0.000589681	0.0135599
AKR1A1	999.336	735.579	1263.09	1.71714	0.780009	5.57e-05	0.00127285		RAB7A	5486.41	6675.96	4296.87	0.643633	-0.635689	0.000589719	0.0135599
BAG2	69.1918	42.9906	95.3929	2.21893	1.14986	5.56e-05	0.00127285		TAF9B	206.465	152.577	260.353	1.70637	0.77093	0.000589686	0.0135599
COA5	269.085	190.643	347.528	1.82293	0.866256	5.57e-05	0.00127285		TP53INP1	866.589	1065.76	667.42	0.626239	-0.675216	0.000589278	0.0135599
SLC25A40	162.383	111.35	213.417	1.91663	0.938572	5.58e-05	0.00127317		FAM72D	60.7107	32.1643	89.2571	2.77504	1.47251	0.000592527	0.0136078
RPL24	6296.44	4687.77	7905.1	1.68633	0.753883	5.61e-05	0.00127894		CEP44	221.127	159.658	282.595	1.77001	0.823754	0.000604506	0.013857
NMI	97.8277	64.0554	131.6	2.05447	1.03877	5.63e-05	0.00128349		CTDSPL2	392.564	294.439	490.689	1.66653	0.736843	0.000604862	0.013857
C8orf45	50.0808	26.907	73.2547	2.72252	1.44494	5.7e-05	0.00129284		ZC3HAV1L	65.6154	44.3381	86.8927	1.95977	0.970687	0.000606934	0.0138875
CRNDE	212.669	111.588	313.751	2.81169	1.49144	5.7e-05	0.00129284		ZNF714	99.1413	69.334	128.949	1.85982	0.895161	0.000611241	0.013969
DMC1	11.5072	3.09012	19.9242	6.44772	2.68879	5.71e-05	0.00129284		S100A10	7475.38	9672.93	5277.84	0.54563	-0.874006	0.000613041	0.013993
PNPLA1	150.604	206.469	94.7403	0.458861	-1.12387	5.71e-05	0.00129284		VGF	6.10545	0.983341	11.2276	11.4178	3.51321	0.000615975	0.0140429
ZC3H13	1146.67	1510.29	783.058	0.518482	-0.947635	5.71e-05	0.00129284		EFS	313.926	227.735	400.116	1.75694	0.813062	0.000618	0.0140719
FAM98A	741.599	938.663	544.535	0.580118	-0.785582	5.75e-05	0.00129983		KCTD3	836.307	646.302	1026.31	1.58798	0.667188	0.000621777	0.0141407
NOTCH1	2571.47	3507.91	1635.03	0.466097	-1.1013	5.75e-05	0.00129983		CCDC111	93.4596	65.2534	121.666	1.86451	0.898799	0.000627461	0.0142365
TSPAN6	352.669	244.502	460.836	1.8848	0.914408	5.83e-05	0.00131355		CCHCR1	227.98	169.938	286.022	1.6831	0.751117	0.00062751	0.0142365
XYLT1	160.604	210.067	111.142	0.529077	-0.91845	5.82e-05	0.00131355		SLAMF7	30.6006	43.4748	17.7265	0.407741	-1.29428	0.000634126	0.0143692
ACVR2B	104.425	68.7208	140.128	2.0391	1.02793	5.9e-05	0.00132537		AKT1S1	799.185	977.418	620.953	0.635299	-0.654492	0.000634992	0.0143714
FOXRED1	388.59	280.124	497.057	1.77442	0.827347	5.89e-05	0.00132537		CD86	136.075	183.814	88.3363	0.480574	-1.05717	0.000637725	0.0144013
IRF2BPL	746.39	547.807	944.973	1.72501	0.786605	6e-05	0.00134643		GNB4	363.109	251.647	474.57	1.88586	0.91522	0.000639051	0.0144013
NOXA1	129.587	87.6214	171.553	1.95789	0.969302	6.01e-05	0.00134675		PGAP1	246.376	184.332	308.421	1.67319	0.742597	0.00063879	0.0144013
TM7SF3	1129.28	1423.54	835.025	0.586583	-0.769593	6.03e-05	0.00135139		RAD21	4213.83	3081	5346.66	1.73536	0.795239	0.000639392	0.0144013
CMBL	157.305	92.4137	222.196	2.40436	1.26565	6.05e-05	0.00135159		GSDMD	146.893	106.754	187.031	1.75198	0.80899	0.000642773	0.0144601
PLEK2	679.115	859.551	498.68	0.580163	-0.785469	6.04e-05	0.00135159		CENPE	486.508	264.588	708.428	2.67747	1.42087	0.00064882	0.0145786
KRT1	256081	400086	112075	0.280128	-1.83584	6.08e-05	0.00135439		BARX2	157.985	199.492	116.478	0.58387	-0.776282	0.000651314	0.0146171
SPAG5	367.689	198.786	536.592	2.69934	1.43261	6.08e-05	0.00135439		C6orf25	35.1938	48.5394	21.8483	0.450115	-1.15163	0.000654	0.0146598
REPIN1	413.515	299.158	527.871	1.76452	0.819277	6.15e-05	0.00136843		PRR11	716.256	395.283	1037.23	2.62402	1.39178	0.000656655	0.0147017
CDCA8	290.621	167.75	413.491	2.46492	1.30154	6.17e-05	0.00137124		CCDC77	153.024	111.889	194.158	1.73527	0.79516	0.000660737	0.0147578
APP	13885	17383.4	10386.6	0.597498	-0.742993	6.22e-05	0.00138114		CYP27B1	268.816	334.805	202.827	0.605805	-0.723074	0.000660092	0.0147578
DEPDC1	311.701	167.802	455.6	2.7151	1.44101	6.24e-05	0.00138334		SLBP	812.99	630.027	995.952	1.58081	0.660662	0.000662329	0.0147581
GRTP1	244.753	173.265	316.241	1.82519	0.868049	6.24e-05	0.00138334		SNTB2	499.474	383.203	615.745	1.60683	0.684221	0.000662012	0.0147581
LOC652276	93.4707	125.341	61.6004	0.491462	-1.02485	6.31e-05	0.00139291		FAM83G	1334.29	1641.61	1026.96	0.625583	-0.676727	0.00066636	0.0148303
MAL2	17584.3	13133.2	22035.4	1.67784	0.746608	6.3e-05	0.00139291		FAM182B	4.61165	0.367428	8.85587	24.1023	4.5911	0.000674965	0.0150039
PAF1	793.94	1004.11	583.769	0.581379	-0.78245	6.31e-05	0.00139291		LETM2	103.495	132.105	74.8848	0.566857	-0.818942	0.000677726	0.0150474
TRIP13	235.594	161.726	309.462	1.9135	0.936213	6.35e-05	0.00139959		B2M	5417.65	4200.46	6634.84	1.57955	0.659515	0.000681606	0.0151157
GLTSCR2	2941.31	2191.98	3690.65	1.68371	0.751641	6.45e-05	0.00142029		FAT1	9822	11857.2	7786.8	0.656715	-0.60666	0.000693399	0.015359
MIS18BP1	439.759	309.717	569.802	1.83975	0.87951	6.46e-05	0.00142048		LPIN3	557.857	687.514	428.2	0.622823	-0.683105	0.00069498	0.0153758
CEP55	415.71	280.932	550.488	1.95951	0.970491	6.51e-05	0.00143101		ESPNL	33.3128	19.4954	47.1301	2.41749	1.27351	0.000700731	0.0154485
PGLYRP3	1116.23	1407.65	824.813	0.585951	-0.771148	6.56e-05	0.00143871		NSRP1	433.457	531.042	335.872	0.632476	-0.660916	0.000699325	0.0154485
ALDH3B2	4446.01	5577.8	3314.22	0.594181	-0.751025	6.62e-05	0.00145119		SLC1A3	325.899	248.035	403.763	1.62785	0.702966	0.000700743	0.0154485
PRC1	1055.36	605.513	1505.21	2.48584	1.31373	6.71e-05	0.00146914		ACTN1	5558.47	6724.45	4392.48	0.653211	-0.614379	0.000701717	0.0154518
MZT2A	491.371	358.43	624.312	1.7418	0.800577	6.75e-05	0.00147618		HMGB1	4773.75	3759.18	5788.31	1.53978	0.622725	0.000711036	0.0156203
ATF3	131.774	68.3478	195.2	2.85598	1.51399	6.77e-05	0.00147935		TCOF1	976.42	757.425	1195.41	1.57826	0.658337	0.000710704	0.0156203
SCOC	868.149	514.633	1221.66	2.37386	1.24723	6.82e-05	0.00148885		PCYT1A	478.187	585.49	370.885	0.633461	-0.658673	0.000712979	0.0156446
GRAMD1A	144.357	99.0156	189.699	1.91585	0.937986	6.85e-05	0.00149278		GEN1	248.095	186.34	309.85	1.66282	0.733632	0.000718265	0.0157421
SLC25A20	111.288	147.761	74.8154	0.506328	-0.981855	6.86e-05	0.00149284		NUP205	1456.27	1136.83	1775.71	1.56198	0.64338	0.000724551	0.0158613
UQCRFS1	847.703	624.538	1070.87	1.71466	0.77792	7e-05	0.0015227		BNIPL	1316.18	1661.39	970.965	0.584429	-0.7749	0.00073923	0.0161638
KIAA0513	1153.98	1453.28	854.667	0.588094	-0.765882	7.03e-05	0.00152585		NDUFA2	465.787	360.702	570.871	1.58266	0.662356	0.000742368	0.0162134
PCDHGC5	19.5703	31.7091	7.43156	0.234367	-2.09316	7.03e-05	0.00152585		PPAT	339.377	256.614	422.14	1.64504	0.718123	0.000743758	0.0162248
NFATC2	23.9039	41.1431	6.66467	0.161987	-2.62605	7.05e-05	0.00152734		ZHX2	296.049	223.937	368.16	1.64403	0.717237	0.000745567	0.0162454
MYO5B	3456.05	4330.47	2581.64	0.596157	-0.746236	7.06e-05	0.00152815		ACVR2B	109.108	78.088	140.128	1.79449	0.843577	0.000753237	0.0163934
CROCC	805.579	594.623	1016.54	1.70955	0.773614	7.11e-05	0.00153564		C4orf34	302.246	229.494	374.999	1.63403	0.708431	0.000755613	0.016426
LOC643650	169.617	221.164	118.069	0.533854	-0.905482	7.11e-05	0.00153564		ATP6V0A1	1261.84	1533.61	990.072	0.645584	-0.631323	0.00075757	0.0164495
MAP7	1207.29	1520.05	894.544	0.588498	-0.764891	7.18e-05	0.00154918		PTPRM	277.585	342.973	212.198	0.618701	-0.692685	0.000758919	0.0164597
C17orf63	481.582	613.21	349.955	0.570694	-0.809212	7.2e-05	0.00155036		CC2D2A	147.537	108.106	186.968	1.72948	0.790339	0.00076721	0.0166202
CNTRL	212.54	135.219	289.86	2.14363	1.10005	7.21e-05	0.00155036		HSPB8	1300.7	1591.12	1010.28	0.634952	-0.65528	0.000770709	0.0166767
CC2D2A	141.976	96.9846	186.968	1.92781	0.946966	7.22e-05	0.00155178		PPM1M	60.6007	41.0661	80.1353	1.95137	0.96449	0.000778947	0.0168355
ATXN2	537.858	682.443	393.273	0.576272	-0.795177	7.24e-05	0.00155452		APOBEC3C	278.432	372.918	183.947	0.493265	-1.01957	0.000783661	0.0169179
C4orf46	121.473	81.6339	161.313	1.97605	0.98262	7.27e-05	0.00155919		AGPAT5	579.364	442.276	716.451	1.61992	0.695919	0.000785751	0.0169239
WRB	243.111	172.203	314.018	1.82353	0.866737	7.31e-05	0.00156595		GOLGA6L5	117.099	148.469	85.7293	0.577421	-0.792306	0.000785182	0.0169239
SKA3	130.029	82.2682	177.79	2.16111	1.11177	7.33e-05	0.00156773		FEN1	483.518	325.185	641.85	1.9738	0.980973	0.000792385	0.0170472
PPM1M	57.4975	34.8597	80.1353	2.2988	1.20088	7.36e-05	0.00157182		DEPDC7	117.293	84.6613	149.925	1.77088	0.824463	0.00079375	0.017057
TXNDC17	1162.1	726.642	1597.55	2.19853	1.13654	7.39e-05	0.00157749		AHSA1	1362.13	1654.12	1070.14	0.646953	-0.628268	0.000795016	0.0170646
NACA	8862.02	6376.35	11347.7	1.77965	0.831594	7.43e-05	0.0015832		NCOA7	964.024	564.717	1363.33	2.41419	1.27154	0.000797947	0.0171079
LAGE3	174	121.386	226.614	1.86688	0.900629	7.55e-05	0.00160796		RAI14	455.017	567.266	342.769	0.604247	-0.726789	0.000802582	0.0171876
SERPINF1	104.16	68.9592	139.361	2.02092	1.01501	7.68e-05	0.00163295		GALNT6	1398.27	1740.92	1055.62	0.606358	-0.721758	0.000809114	0.0173076
ACCN2	64.1415	36.419	91.864	2.52242	1.33481	7.79e-05	0.00165595		GSG2	50.5338	28.8237	72.244	2.50641	1.32562	0.000816499	0.0174258
CDCA2	190.78	100.479	281.082	2.79743	1.4841	7.81e-05	0.0016583		SERPINB5	28805.5	36160.4	21450.6	0.593207	-0.753392	0.000815859	0.0174258
IGF2BP2	1414.12	1775.18	1053.05	0.593207	-0.753392	7.86e-05	0.00166622		FAM69A	173.142	218.294	127.99	0.586318	-0.770244	0.00082351	0.0175554
CCDC138	63.6649	39.5954	87.7343	2.21577	1.14781	7.93e-05	0.00167876		PDP1	909.279	678.068	1140.49	1.68197	0.75015	0.000825766	0.0175835
GRAMD2	172.355	120.197	224.513	1.86788	0.901406	7.98e-05	0.00168653		CAPRIN2	233.248	288.642	177.853	0.616174	-0.698591	0.000829011	0.0175925
LOC90784	176.506	229.802	123.21	0.536156	-0.899274	7.98e-05	0.00168653		CDCA3	89.0457	54.8083	123.283	2.24935	1.16951	0.000827494	0.0175925
CRYAB	1140.47	1520.25	760.687	0.500368	-0.998938	8.06e-05	0.00170131		TMEM160	121.695	81.0722	162.319	2.00215	1.00155	0.000828421	0.0175925
MAP4	8774.83	10965.3	6584.35	0.600472	-0.735832	8.07e-05	0.00170131		EGR2	23.6701	34.0954	13.2448	0.388464	-1.36415	0.000842561	0.0178598
TMX3	650.257	474.064	826.451	1.74333	0.801847	8.16e-05	0.00171871		ALDH1A1	97.9926	149.942	46.043	0.307072	-1.70335	0.000847126	0.0179363
ZNF662	112.08	160.288	63.8712	0.398477	-1.32743	8.21e-05	0.00172597		TFAM	424.561	327.296	521.826	1.59436	0.672975	0.000848224	0.0179392
CCDC159	53.5387	74.5001	32.5773	0.437278	-1.19338	8.23e-05	0.00172773		DLX4	15.7598	7.06918	24.4503	3.45872	1.79024	0.000851214	0.017971
MFI2-AS1	11.1124	3.06669	19.1581	6.24717	2.6432	8.23e-05	0.00172773		S100A2	8884.77	11169.4	6600.13	0.590912	-0.758986	0.000851646	0.017971
LIG1	455.842	305.037	606.647	1.98876	0.991873	8.28e-05	0.00173641		TNNT2	96.3873	144.754	48.0207	0.33174	-1.59187	0.000852829	0.0179757
NDUFS3	632.981	466.472	799.489	1.7139	0.777286	8.32e-05	0.00174086		ULK4	49.0357	65.7395	32.3319	0.491818	-1.0238	0.000856166	0.0180257
CCND1	818.778	1267.6	369.953	0.291852	-1.77669	8.37e-05	0.00175003		DCTPP1	296.789	226.631	366.946	1.61913	0.69522	0.000860525	0.0180971
PIP5K1C	699.587	882.957	516.218	0.584646	-0.774365	8.4e-05	0.00175408		NGFRAP1	1206.84	1469.69	943.992	0.642308	-0.638664	0.000863963	0.018149
RPSAP58	465.94	251.044	680.836	2.71202	1.43937	8.41e-05	0.00175408		GRTP1	255.415	194.59	316.241	1.62517	0.700592	0.000869392	0.0182426
TCEA2	30.3133	15.7228	44.9038	2.85597	1.51398	8.55e-05	0.00178271		ABCC3	267.798	332.435	203.16	0.611128	-0.710454	0.000872704	0.0182711
LOC100505817	487.694	717.1	258.289	0.360185	-1.47319	8.62e-05	0.00179492		MOCS1	479.732	588.526	370.937	0.630282	-0.665931	0.000872532	0.0182711
PSMC6	1180.43	878.259	1482.6	1.68811	0.755409	8.69e-05	0.00180759		RAB5B	3338.92	4041.33	2636.5	0.652384	-0.616206	0.000877743	0.0183528
GJC1	114.364	77.0939	151.634	1.96688	0.975906	8.75e-05	0.00181726		ZCWPW1	51.1068	26.6672	75.5463	2.83293	1.50229	0.000878564	0.0183528
APOL4	213.635	275.402	151.867	0.551436	-0.858734	8.8e-05	0.00182255		CBX8	129.146	94.7188	163.573	1.72693	0.788212	0.000886146	0.018431
MAP7D1	3697.83	4622.17	2773.49	0.60004	-0.736868	8.8e-05	0.00182255		FKBP2	467.135	572.023	362.247	0.633273	-0.659101	0.000887235	0.018431
UQCRQ	939.703	657.406	1222	1.85882	0.894388	8.79e-05	0.00182255		METTL10	166.567	124.037	209.097	1.68576	0.753402	0.000886798	0.018431
KLC2	623.523	787.868	459.178	0.58281	-0.778901	8.88e-05	0.00183666		PLCH2	1231.27	1496.79	965.756	0.645217	-0.632144	0.000885752	0.018431
EIF4G3	1468.27	1840.49	1096.04	0.595515	-0.74779	8.91e-05	0.00184053		TRIM21	213.821	279.936	147.706	0.527642	-0.922369	0.000884917	0.018431
AKR1B1	537.689	383.892	691.486	1.80125	0.849001	8.94e-05	0.00184525		THEM5	641.773	873.103	410.443	0.470097	-1.08897	0.000898864	0.0186519
MBTPS2	252.356	179.87	324.842	1.80598	0.852782	8.96e-05	0.0018477		RBMXL1	319.26	241.926	396.594	1.63932	0.713093	0.000909604	0.0188539
TLE4	402.238	511.178	293.298	0.573768	-0.801461	9e-05	0.00185276		RAPGEF5	253.144	192.183	314.105	1.63441	0.708771	0.000914292	0.0189301
MYH9	18211.6	22716.6	13706.6	0.603373	-0.728879	9.07e-05	0.00186475		BLVRB	1016.18	800.964	1231.41	1.5374	0.620497	0.000919733	0.0190217
ANKRD42	110.173	145.719	74.6267	0.512129	-0.965421	9.09e-05	0.00186738		ACTB	35768.8	45878.6	25659	0.559279	-0.838359	0.000926232	0.019135
FAM103A1	186.153	111.818	260.487	2.32956	1.22006	9.11e-05	0.00186943		SPATA18	126.609	160.606	92.6129	0.576647	-0.794239	0.000928203	0.0191545
UTP18	401.738	292.995	510.482	1.74229	0.800986	9.17e-05	0.00188041		POLM	157.118	197.703	116.534	0.589443	-0.762576	0.000938051	0.0193365
ATM	430.816	314.114	547.517	1.74305	0.801615	9.19e-05	0.00188175		C9orf100	41.1492	24.2368	58.0616	2.39559	1.26038	0.00094203	0.0193971
RAB7A	5716.81	7136.76	4296.87	0.602076	-0.731983	9.23e-05	0.00188839		VEZF1	311.474	238.368	384.579	1.61338	0.690086	0.00094425	0.0194215
CENPT	482.845	612.024	353.667	0.577865	-0.791194	9.26e-05	0.00189093		C9orf169	1075.72	1387.93	763.505	0.550104	-0.862223	0.000951225	0.019522
PAX8	54.5409	75.4314	33.6504	0.446106	-1.16454	9.29e-05	0.00189563		SOX9	384.723	521.378	248.068	0.475793	-1.07159	0.000950722	0.019522
TMEM131	1113.31	1401.46	825.153	0.588779	-0.764201	9.33e-05	0.00190105		KIF13A	1264.6	1530.85	998.352	0.652154	-0.616715	0.000960484	0.0196904
ARL14	13.2164	21.8253	4.60741	0.211104	-2.24397	9.47e-05	0.00192822		C9orf142	240.632	177.142	304.122	1.71682	0.779739	0.000962652	0.0196918
PSMA2	939.021	500.027	1378.01	2.75588	1.46251	9.48e-05	0.00192822		DOK4	734.621	896.586	572.656	0.638707	-0.646774	0.000961675	0.0196918
RPP30	276.356	198.902	353.81	1.77882	0.830917	9.52e-05	0.00193444		ARHGAP24	24.3767	13.6105	35.143	2.58205	1.36852	0.00096616	0.0197419
TACC3	459.684	299.569	619.8	2.06897	1.04891	9.58e-05	0.00194517		ERCC6L	92.5247	62.4654	122.584	1.96243	0.972643	0.000975189	0.0199005
S100A11	14345.6	18675.7	10015.5	0.536285	-0.898928	9.62e-05	0.00195091		LINC00471	5.59385	1.10678	10.0809	9.10836	3.18719	0.000976046	0.0199005
RECQL4	734.748	467.078	1002.42	2.14615	1.10175	9.69e-05	0.00196347		DDIT4	11592.1	7964.88	15219.4	1.91082	0.934189	0.000983428	0.0200259
ZBED3	19.8804	8.57832	31.1824	3.63502	1.86196	9.72e-05	0.00196638		PARPBP	71.7297	46.1579	97.3016	2.10802	1.07589	0.000984859	0.0200259
C22orf32	222.596	136.06	309.133	2.27204	1.18399	9.83e-05	0.00198588		XPO1	2085.46	1646.55	2524.37	1.53313	0.616482	0.000985408	0.0200259
SSU72	1253.97	1571.98	935.953	0.595397	-0.748075	9.97e-05	0.00201357		SYNE2	2468.74	1923.18	3014.3	1.56735	0.64833	0.000987366	0.020044
TMPRSS13	1474.68	1846.23	1103.13	0.597503	-0.742983	0.000100581	0.00202819		DLGAP5	362.752	209.723	515.78	2.45933	1.29827	0.000990831	0.0200626
GALNT6	1478.1	1900.58	1055.62	0.555422	-0.848343	0.000100803	0.00203046		FILIP1L	308.626	450.218	167.034	0.371007	-1.43048	0.000991472	0.0200626
SPAG1	435.919	586.293	285.546	0.487036	-1.0379	0.000101262	0.00203751		IGFL3	11.0989	18.2732	3.92464	0.214776	-2.21909	0.000991498	0.0200626
GPATCH4	495.425	627.232	363.619	0.57972	-0.786572	0.000101673	0.00204355		IL27RA	279.852	209.231	350.473	1.67506	0.744211	0.000995498	0.0201123
MCOLN1	248.718	329.529	167.907	0.509538	-0.97274	0.000101908	0.00204607		PAX8	49.6907	65.7309	33.6504	0.511943	-0.965946	0.000996104	0.0201123
MYO1H	28.1442	41.3305	14.9578	0.361908	-1.4663	0.00010358	0.00207741		EIF4G1	9180.07	11045.7	7314.45	0.6622	-0.594661	0.000999343	0.0201559
FHDC1	645.133	812.364	477.903	0.588287	-0.765407	0.000104072	0.00208503		KLF11	256.644	189.921	323.368	1.70265	0.767778	0.00100356	0.0202181
CENPJ	152.724	106.156	199.293	1.87735	0.908699	0.000104246	0.00208627		TUBA4A	6238.22	8495.61	3980.83	0.468575	-1.09365	0.00100459	0.0202181
TGIF2	141.286	97.7495	184.823	1.89078	0.918983	0.000104556	0.00209021		KIF3A	201.773	250.02	153.525	0.614051	-0.70357	0.00100696	0.0202442
ATP1A1	20219.5	15270.6	25168.3	1.64815	0.72085	0.000104796	0.00209277		DSG1	14670	20150.8	9189.12	0.456018	-1.13284	0.0010099	0.0202815
DUOX1	4459.03	5563.32	3354.73	0.60301	-0.729747	0.000105805	0.00211065		ALOXE3	436.205	586.512	285.897	0.487453	-1.03666	0.00101224	0.0203067
POLR2A	5597.82	7560.99	3634.65	0.480711	-1.05676	0.000106556	0.00212336		PHF19	325.313	202.825	447.8	2.20781	1.14262	0.0010135	0.0203102
SAMD9	1926.85	2407.29	1446.42	0.60085	-0.734924	0.000107288	0.00213566		ANO9	961.054	1172.88	749.225	0.638789	-0.646588	0.0010296	0.0205888
MAST4	2556.23	3277.23	1835.23	0.559994	-0.836516	0.000107596	0.00213951		EXOSC2	247.428	188.351	306.504	1.62731	0.702485	0.00102852	0.0205888
CMIP	1900.83	2374.68	1426.98	0.600913	-0.734771	0.000108608	0.00215731		DGKA	2160.53	2610.84	1710.22	0.655047	-0.61033	0.00103509	0.0206765
LSM6	98.1789	65.5055	130.852	1.99758	0.998251	0.000109205	0.00216575		C17orf97	63.1532	82.279	44.0274	0.535099	-0.902121	0.00104373	0.0208267
PAG1	604.102	759.327	448.877	0.591152	-0.7584	0.000109265	0.00216575		SMCHD1	989.561	779.863	1199.26	1.53778	0.620851	0.0010547	0.0210233
CCDC86	449.19	583.434	314.945	0.539813	-0.889469	0.000110304	0.00218169		ACER1	265.25	377.225	153.276	0.406324	-1.2993	0.00105898	0.0210847
RHPN2	104.397	70.3186	138.476	1.96926	0.977656	0.00011028	0.00218169		NME3	288.296	220.929	355.664	1.60986	0.686931	0.00106004	0.0210847
AGTPBP1	324.408	235.712	413.104	1.75258	0.809479	0.00011208	0.00221327		OXCT2	5.54615	1.04731	10.045	9.59126	3.26172	0.0010626	0.0211133
NOMO1	736.921	926.209	547.634	0.591264	-0.758125	0.000112138	0.00221327		NTAN1	387.23	475.338	299.121	0.629281	-0.668223	0.00106847	0.0212073
PSMG2	483.846	356.435	611.256	1.71492	0.778137	0.00011287	0.002223		C14orf49	31.4496	15.9728	46.9263	2.93788	1.55478	0.00107439	0.0213022
SDHAF1	135.105	93.2931	176.917	1.89635	0.923227	0.000112782	0.002223		ARHGAP17	524.752	638.634	410.869	0.643355	-0.636313	0.00107811	0.0213075
SNRNP25	95.4746	63.5377	127.412	2.00529	1.00381	0.000113259	0.00222831		DSCAM	51.0447	69.4231	32.6664	0.47054	-1.08761	0.00107884	0.0213075
MYH14	3671.79	5154.42	2189.15	0.424713	-1.23544	0.000113418	0.00222908		FMR1	495.668	385.44	605.895	1.57196	0.652561	0.00108035	0.0213075
MAN2B2	342.839	439.889	245.789	0.558752	-0.839719	0.000114854	0.00225492		LYNX1	19274.3	27131.5	11417.1	0.420805	-1.24878	0.00107821	0.0213075
SNORA70	24.1544	11.9738	36.3349	3.03453	1.60147	0.000115335	0.00226197		MIR3687	24.3902	13.6358	35.1446	2.57737	1.3659	0.00108019	0.0213075
ITGA3	7248.91	9021.49	5476.34	0.607032	-0.720155	0.000115782	0.00226835		LONP1	1451.61	1081.78	1821.43	1.68373	0.751662	0.00109183	0.0214886
PSMA7	2428.89	1715.33	3142.45	1.83198	0.873405	0.000116617	0.00228232		NOS1AP	66.6479	45.067	88.2288	1.95772	0.969178	0.00109121	0.0214886
G2E3	301.808	218.574	385.043	1.76161	0.816898	0.000117126	0.00228986		COL12A1	830.492	599.325	1061.66	1.77143	0.824911	0.00109974	0.0216049
FAM20A	72.5102	15.7079	129.312	8.2323	3.0413	0.000117855	0.00230169		RPL31	11525.8	8575.88	14475.7	1.68795	0.755272	0.00110004	0.0216049
F8	12.4673	4.06678	20.8679	5.13131	2.35933	0.00011824	0.00230679		CEACAM19	474.059	590.45	357.668	0.605754	-0.723195	0.00110328	0.0216452
C10orf118	645.215	810.323	480.107	0.592489	-0.75514	0.0001189	0.00231724		IL17D	10.311	3.89026	16.7317	4.30093	2.10465	0.00110511	0.0216452
ESD	926.238	690.896	1161.58	1.68127	0.74955	0.000119502	0.00232654		TREX1	80.7466	57.1059	104.387	1.82796	0.870232	0.00110556	0.0216452
PLCH2	1288.91	1612.06	965.756	0.599083	-0.739172	0.000119806	0.00233001		EIF5B	2103.19	2531.29	1675.1	0.661757	-0.595627	0.00110827	0.0216755
BMP2K	351.942	488.449	215.435	0.441059	-1.18096	0.000120578	0.00234258		SNHG5	1848.06	1383.9	2312.22	1.6708	0.740537	0.00111241	0.0217337
FMR1	479.314	352.733	605.895	1.71771	0.780489	0.000121226	0.00235273		VAMP1	59.808	40.4538	79.1622	1.95686	0.968538	0.00111707	0.0218021
KIAA0930	2628.42	3275.99	1980.86	0.60466	-0.725804	0.000121508	0.00235573		RBM12B	222.23	167.956	276.503	1.64629	0.719215	0.00111856	0.0218085
PEAR1	57.5521	78.9832	36.121	0.457325	-1.12871	0.000121678	0.00235657		MBTPS2	262.24	199.638	324.842	1.62716	0.702355	0.00112014	0.0218165
SKA2	333.185	242.784	423.585	1.74469	0.802975	0.000121939	0.00235919		NADKD1	288.259	221.364	355.155	1.60439	0.682028	0.00112506	0.0218895
ESRG	978.872	1603.61	354.131	0.220834	-2.17897	0.000122718	0.00236932		ARL5A	1292.9	1653.81	931.984	0.563537	-0.827418	0.00112993	0.0219614
RPL3	32047.2	24279.6	39814.9	1.63985	0.713562	0.000122706	0.00236932		CHML	158.166	116.827	199.505	1.70769	0.772049	0.001137	0.0220624
INHBE	58.9314	25.4509	92.412	3.63099	1.86036	0.000122938	0.00237111		GJA1	7062.34	9071.34	5053.34	0.557066	-0.844079	0.00114337	0.0220624
C8orf76	22.222	8.51545	35.9286	4.21923	2.07698	0.000123448	0.00237848		NR2F1	15.5608	6.99623	24.1253	3.44833	1.7859	0.00114277	0.0220624
KIF1C	4707.81	5859.07	3556.56	0.607018	-0.720189	0.000124225	0.00239098		NUP155	354.918	272.11	437.726	1.60863	0.685836	0.00114077	0.0220624
SCAMP2	1411.32	1762.54	1060.11	0.601466	-0.733446	0.000126531	0.00243285		NXT2	192.381	145.13	239.632	1.65116	0.723477	0.00113955	0.0220624
SEPT15	1445.79	1085.91	1805.67	1.66282	0.733634	0.000129107	0.00247981		SERPINB8	1674.21	2058.7	1289.73	0.626479	-0.674661	0.00114158	0.0220624
CALM2	3655.8	2760.69	4550.91	1.64847	0.721125	0.00012998	0.00249402		SUV39H1	145.592	107.769	183.415	1.70193	0.76717	0.00114024	0.0220624
KIF20A	483.672	280.393	686.952	2.44997	1.29276	0.000130268	0.00249696		CDK6	1197.22	1484.18	910.261	0.613308	-0.705316	0.00116394	0.0224131
MT1E	1128.28	846.42	1410.14	1.666	0.73639	0.000130847	0.00250548		DGKE	68.8283	47.5546	90.1019	1.8947	0.921972	0.00116377	0.0224131
MOCS1	501.813	632.688	370.937	0.586288	-0.770319	0.000132951	0.00254054		GSTCD	184.516	137.367	231.665	1.68646	0.754002	0.00116663	0.0224188
TSC22D3	2441.31	1845.19	3037.43	1.64613	0.71908	0.000132892	0.00254054		TFPI2	417.45	722.32	112.581	0.155861	-2.68167	0.00116629	0.0224188
NPL	364.372	240.52	488.224	2.02987	1.02139	0.000133148	0.00254169		CA6	17.333	31.0505	3.61552	0.11644	-3.10234	0.00117029	0.0224659
PRSS16	73.0059	47.1499	98.8619	2.09676	1.06816	0.000134621	0.00256719		TIGD1	36.7032	22.7624	50.6439	2.22489	1.15374	0.00117438	0.0225214
TMEM68	442.217	325.708	558.726	1.71542	0.778563	0.000135065	0.002573		BAALC	34.1977	49.2067	19.1887	0.389962	-1.35859	0.0011774	0.0225561
NAT14	77.5909	50.8656	104.316	2.05082	1.0362	0.000136377	0.00259006		AKR1B1	563.135	434.783	691.486	1.59042	0.669405	0.00119336	0.0228152
PCDHB14	246.254	329.622	162.887	0.494163	-1.01694	0.000136376	0.00259006		FOXL1	37.6701	53.1713	22.1689	0.416934	-1.26211	0.00119305	0.0228152
WASH5P	164.562	213.099	116.025	0.544464	-0.877091	0.000136105	0.00259006		BTG2	2241.83	2718.38	1765.29	0.649393	-0.622837	0.00120187	0.0229545
STK10	437.12	551.646	322.594	0.584784	-0.774023	0.000137511	0.00260892		SNORD80	26.9312	15.4241	38.4383	2.4921	1.31736	0.00120592	0.0230084
NDUFB6	278.073	161.812	394.335	2.43699	1.2851	0.000138265	0.00262057		SLITRK6	1348.86	1657.37	1040.36	0.627719	-0.671808	0.00121693	0.0231949
HNRNPA0	1778.42	1342.36	2214.47	1.64969	0.722192	0.000138644	0.00262508		ACSBG1	28.0012	39.1699	16.8326	0.429733	-1.21849	0.00122139	0.0232097
USP28	331.019	241.433	420.606	1.74212	0.800848	0.000138963	0.00262843		C9orf40	175.369	132.442	218.296	1.64823	0.720921	0.00121949	0.0232097
TEX2	1101.22	1451.4	751.035	0.517454	-0.950497	0.000140589	0.0026538		SBSN	37484.7	47111.7	27857.7	0.591312	-0.75801	0.00122143	0.0232097
TRIM29	35750.1	46909.3	24590.9	0.524222	-0.931749	0.000140545	0.0026538		CFB	324.259	169.822	478.696	2.8188	1.49508	0.00123273	0.0234006
TCEA1	3064.95	2317.74	3812.17	1.64478	0.717895	0.00014077	0.00265451		CABYR	27.6531	38.4646	16.8416	0.437846	-1.19151	0.0012381	0.0234787
CDCA4	631.09	438.35	823.831	1.87939	0.910266	0.00014172	0.00266973		PODXL	41.7854	26.8535	56.7173	2.1121	1.07868	0.00125022	0.0236846
TCHH	150.99	228.176	73.8039	0.323452	-1.62838	0.000144287	0.00271535		AGPS	1199.27	947.764	1450.78	1.53074	0.614232	0.00126295	0.0238826
VTI1B	662.036	830.112	493.961	0.595053	-0.748909	0.000144586	0.00271822		C15orf23	220.795	168.843	272.747	1.61539	0.69188	0.00126322	0.0238826
SCMH1	224.732	161.266	288.198	1.7871	0.837619	0.000145846	0.00273914		TMEM79	2201.54	2667.27	1735.8	0.650779	-0.619761	0.00128058	0.0241863
APOL2	193.948	248.568	139.328	0.560522	-0.835158	0.000148511	0.00277775		ALDH3A1	198.101	95.353	300.848	3.1551	1.65769	0.00128507	0.0242465
ASPM	594.076	309.873	878.28	2.83432	1.503	0.000148648	0.00277775		C9orf91	146.221	110.056	182.386	1.65721	0.72876	0.00128886	0.0242936
B4GALNT3	775.49	999.913	551.068	0.551116	-0.859573	0.000148639	0.00277775		PSORS1C2	73.627	117.311	29.943	0.255245	-1.97005	0.00129655	0.0244139
CDHR4	23.0911	34.5594	11.6228	0.336315	-1.57211	0.000148165	0.00277775		HAUS5	190.047	143.122	236.973	1.65573	0.727472	0.00129807	0.0244181
SYBU	108.281	58.0293	158.532	2.73194	1.44992	0.000148398	0.00277775		CXorf26	407.293	497.78	316.807	0.636441	-0.651902	0.0013147	0.0246813
ABCG4	120.223	156.974	83.4719	0.531758	-0.911159	0.000150407	0.00280664		MTCP1NB	38.204	23.871	52.537	2.20087	1.13807	0.00131363	0.0246813
POU5F1	25.4912	12.6756	38.3069	3.02209	1.59554	0.000150604	0.00280664		CLTB	6016.6	7272.22	4760.98	0.65468	-0.611137	0.00131717	0.0247029
SLC36A1	335.169	438.581	231.758	0.528427	-0.920223	0.000150647	0.00280664		IGF2BP2	1323.48	1593.91	1053.05	0.66067	-0.597998	0.00133566	0.0250245
F12	171.005	116.891	225.119	1.92589	0.945527	0.000151226	0.00281307		CAMK1D	30.961	46.5943	15.3278	0.328964	-1.604	0.00134139	0.0251068
FAM210B	1104.03	1377.63	830.436	0.602803	-0.730242	0.000151294	0.00281307		LYPD5	2689.39	3363.47	2015.31	0.599174	-0.738954	0.0013584	0.0253998
FAM216A	63.0204	39.9497	86.0911	2.15499	1.10768	0.000153317	0.00284783		FADS2	48.9922	31.7406	66.2437	2.08703	1.06145	0.00136061	0.0254158
H1F0	1464.87	873.83	2055.91	2.35276	1.23435	0.000154687	0.00285059		RHOB	572.326	739.154	405.498	0.548597	-0.866182	0.00136207	0.0254176
LDOC1	225.739	288.673	162.804	0.563975	-0.826296	0.000153781	0.00285059		CALCOCO1	1430.55	1726.43	1134.67	0.657232	-0.605526	0.00136935	0.025528
NDUFAB1	502.608	373.421	631.796	1.69191	0.758656	0.000154269	0.00285059		RPS21	5012.01	3942.26	6081.76	1.54271	0.625464	0.00137306	0.0255718
PHLDA2	509.135	639.011	379.259	0.593509	-0.752658	0.000154292	0.00285059		PKIG	85.0397	109.294	60.7849	0.556157	-0.846436	0.00137513	0.0255768
PRRC2C	4986.46	6437.49	3535.43	0.549194	-0.864612	0.000154691	0.00285059		SNAI2	1745.36	2097.29	1393.42	0.664391	-0.589896	0.00137625	0.0255768
PSORS1C1	52.2164	71.7392	32.6937	0.45573	-1.13375	0.00015452	0.00285059		ZNRD1	209.688	160.767	258.61	1.6086	0.685809	0.00137743	0.0255768
SSTR5	9.01404	2.05059	15.9775	7.79167	2.96193	0.000154457	0.00285059		ZNF33B	314.28	239.921	388.639	1.61987	0.695875	0.00138237	0.025643
TNFRSF10D	787.821	1013.27	562.372	0.555008	-0.849421	0.000154286	0.00285059		MX2	183.337	226.763	139.911	0.61699	-0.69668	0.00138573	0.02568
TACC2	2146.84	2669.43	1624.25	0.608462	-0.716761	0.000155558	0.00286374		SLC25A20	102.772	130.729	74.8154	0.572292	-0.805176	0.00139329	0.0257944
ENGASE	331.969	243.639	420.298	1.72509	0.786668	0.000157853	0.00290312		DNASE1	71.8565	92.1575	51.5554	0.559426	-0.83798	0.00139746	0.0258462
FYCO1	1066.53	1329.03	804.035	0.604979	-0.725042	0.000158344	0.00290927		SPAG1	400.645	515.744	285.546	0.553657	-0.852934	0.00140381	0.025938
SS18L2	93.4038	56.7218	130.086	2.2934	1.19749	0.000158661	0.00291222		HNRNPA0	1842.85	1471.22	2214.47	1.5052	0.589952	0.0014062	0.0259564
ERCC6L	89.4355	56.2868	122.584	2.17785	1.1229	0.000160026	0.0029315		PKM2	26624.5	31915.4	21333.6	0.668442	-0.581125	0.0014134	0.0260637
RPLP1	12874	9798.5	15949.6	1.62775	0.702883	0.00015995	0.0029315		LOC642846	75.0832	52.9767	97.1896	1.83457	0.875443	0.00142245	0.0261789
EVC	364.469	463.236	265.701	0.573577	-0.801942	0.00016129	0.00295175		PARP2	262.694	201.303	324.084	1.60993	0.687001	0.00142216	0.0261789
VHL	664.98	496.974	832.986	1.67612	0.745121	0.000162117	0.00296397		PPIC	132.854	166.776	98.9317	0.593199	-0.753411	0.00142443	0.0261897
BUB1	317.728	190.598	444.858	2.33401	1.22281	0.00016251	0.00296533		SH2D3A	793.768	964.39	623.146	0.646156	-0.630047	0.00143894	0.0264304
C9orf142	233.125	162.127	304.122	1.87582	0.907523	0.000162386	0.00296533		BMP8B	21.1124	11.2899	30.9349	2.74007	1.45421	0.00144701	0.0265301
KIAA0100	2772.49	3442.84	2102.14	0.610584	-0.711739	0.000163959	0.00298884		RAB27A	320.888	248.191	393.585	1.58581	0.665223	0.0014472	0.0265301
PEA15	2421.61	3006.41	1836.81	0.610966	-0.710835	0.00016563	0.00301635		TLL1	102.008	136.641	67.3744	0.493077	-1.02012	0.00145276	0.0265935
UBE2Q2P1	31.1279	45.1141	17.1417	0.379963	-1.39607	0.000166124	0.00302238		VHL	689.326	545.665	832.986	1.52655	0.610276	0.0014535	0.0265935
FAM86C1	97.1887	128.561	65.8165	0.511949	-0.965929	0.000166462	0.00302558		ADAMTSL5	342.682	419.966	265.399	0.631954	-0.662108	0.00145567	0.0266071
DUSP2	33.5247	18.7903	48.2592	2.5683	1.36081	0.000167592	0.00304314		KIAA1731	282.601	217.116	348.085	1.60322	0.680971	0.00147137	0.0268679
MED12	444.165	559.361	328.968	0.588114	-0.765831	0.000168129	0.00304991		LOC652276	84.9559	108.311	61.6004	0.568734	-0.814175	0.00148591	0.027107
SNHG1	847.406	636.24	1058.57	1.6638	0.734478	0.00016836	0.00305114		DCBLD2	824.389	1092.37	556.407	0.509357	-0.973251	0.0014965	0.0272735
OASL	22.6215	7.10885	38.1341	5.36431	2.42339	0.000169572	0.00307012		ALDH1A2	4.86206	8.80247	0.921646	0.104703	-3.25562	0.00150474	0.027397
GJA1	7531.9	10010.5	5053.34	0.504806	-0.986198	0.00017095	0.00309206		FLJ37453	34.552	21.9458	47.1582	2.14885	1.10356	0.00151242	0.0275101
RAI14	475.273	607.778	342.769	0.56397	-0.826309	0.000173409	0.00312742		FLNA	9992.44	11935.7	8049.14	0.674373	-0.568382	0.00151493	0.0275291
TIGD6	129.804	90.1592	169.449	1.87944	0.910303	0.000173285	0.00312742		PTHLH	1252.83	1962.35	543.317	0.27687	-1.85272	0.00151713	0.0275423
ZMIZ1	1896.73	2375.06	1418.4	0.597207	-0.743698	0.000173171	0.00312742		POLI	147.109	109.674	184.545	1.68266	0.750744	0.00153299	0.0277998
HSD11B2	998.105	1434.26	561.948	0.391803	-1.3518	0.000174326	0.00314091		SGOL1	68.0833	42.0384	94.1282	2.2391	1.16292	0.00153429	0.0277998
C9orf123	375.977	277.606	474.347	1.70871	0.772906	0.000174643	0.00314358		DYNLT3	672.923	815.454	530.392	0.650425	-0.620545	0.00153979	0.0278726
ADH5	1140.43	819.281	1461.57	1.78397	0.835091	0.000177753	0.00319647		SLC1A5	7584.9	4833.31	10336.5	2.13859	1.09666	0.00154282	0.0279004
ARHGAP17	550.529	690.189	410.869	0.595299	-0.748315	0.0001783	0.00320174		ZYX	2023.71	2515.86	1531.57	0.608766	-0.716039	0.00154433	0.0279009
TGM2	571.209	867.242	275.176	0.3173	-1.65608	0.00017839	0.00320174		HERPUD2	403.207	489.258	317.156	0.648239	-0.625403	0.00154677	0.0279179
GOLGA7B	11.0275	18.3693	3.68576	0.200648	-2.31726	0.000178895	0.00320769		CUL9	719.997	876.808	563.186	0.642313	-0.638651	0.00155009	0.0279476
SPC24	37.3591	21.248	53.4701	2.51647	1.3314	0.00018	0.00322441		IRS1	237.764	292.105	183.423	0.627936	-0.671311	0.0015514	0.0279476
KAT6B	471.471	592.518	350.424	0.591415	-0.757757	0.00018018	0.00322453		KRTDAP	55654.3	68027.7	43280.9	0.636225	-0.652392	0.00155849	0.0280482
PFN1	7869.22	9741.42	5997.03	0.615622	-0.699883	0.000181115	0.00323815		MYO19	1310.67	1037.61	1583.72	1.52632	0.610058	0.00156134	0.0280726
DGKD	174.043	123.804	224.283	1.8116	0.857263	0.00018163	0.00324425		CMTM4	886.884	698.709	1075.06	1.53864	0.621654	0.00156596	0.0281163
ZNF507	226.615	163.436	289.794	1.77313	0.826301	0.000182355	0.00325407		LGALSL	1147.24	1381.13	913.358	0.661311	-0.596599	0.00156828	0.0281163
SGOL1	64.5528	34.9774	94.1282	2.69112	1.4282	0.00018349	0.00326805		WDR90	266.108	176.215	356.001	2.02026	1.01454	0.00156762	0.0281163
VEGFC	139.613	184.553	94.6734	0.512988	-0.963002	0.000183364	0.00326805		DYNLL2	604.837	475.252	734.421	1.54533	0.627913	0.00157827	0.0282684
CLTB	6256.49	7752	4760.98	0.614161	-0.703311	0.000185484	0.00330041		HTR7	140.388	176.13	104.645	0.594133	-0.751141	0.00158702	0.028398
TUBB2A	1894.68	2925.58	863.768	0.295247	-1.76001	0.000188544	0.00335166		CRIP1	30.3858	16.2761	44.4954	2.73379	1.4509	0.00159026	0.0284183
MRC2	251.891	342.547	161.235	0.470695	-1.08714	0.00019066	0.00338604		HOMER3	1163.42	1408.34	918.503	0.652188	-0.616639	0.00159119	0.0284183
GJB5	1497.15	1860.06	1134.24	0.609784	-0.713629	0.000190863	0.0033864		CGGBP1	894.535	708.453	1080.62	1.52532	0.609111	0.00159326	0.02842
LRRC8D	679.712	510.021	849.403	1.66543	0.735893	0.000192433	0.00341102		LPPR2	808.482	978.432	638.531	0.652606	-0.615715	0.00159432	0.02842
WDR83OS	253.821	178.045	329.597	1.8512	0.888465	0.000193298	0.00342308		MAPK10	132.837	165.766	99.9072	0.602701	-0.730487	0.00160751	0.0286006
POU3F1	28.374	41.4144	15.3335	0.370246	-1.43344	0.000194728	0.00344514		TMSB10	9780.29	12234.7	7325.9	0.598781	-0.739899	0.00160733	0.0286006
THBD	2546.99	1937.36	3156.62	1.62934	0.704287	0.000194991	0.00344651		TSPAN10	113.431	143.466	83.3968	0.581302	-0.782641	0.00161039	0.0286246
IL1R1	422.497	549.335	295.658	0.53821	-0.893759	0.000195281	0.00344836		AIF1L	752.346	572.741	931.952	1.62718	0.702372	0.00161695	0.0287095
COMMD3	63.5958	36.2117	90.9799	2.51244	1.32909	0.000195686	0.00345224		TRIM62	339.114	413.23	264.998	0.641284	-0.640965	0.00161823	0.0287095
FAM120B	625.17	780.753	469.587	0.601454	-0.733473	0.000198158	0.00349253		GBAS	511.428	403.36	619.497	1.53584	0.619029	0.00163351	0.0288899
RPL23A	8856.26	6673.05	11039.5	1.65434	0.726252	0.000198546	0.00349606		GYS1	855.643	1028.6	682.682	0.663698	-0.591402	0.00163395	0.0288899
BIRC3	670.217	404.185	936.25	2.31639	1.21188	0.000199589	0.00350525		KIAA0930	2484.69	2988.53	1980.86	0.66282	-0.593312	0.00163458	0.0288899
DHCR7	1709.88	2270.23	1149.52	0.506344	-0.98181	0.000199633	0.00350525		SLC25A36	953.094	755.325	1150.86	1.52367	0.607548	0.0016305	0.0288899
FAM83C	2288.92	2836.81	1741.02	0.613725	-0.704336	0.00019951	0.00350525		PAF1	734.017	884.265	583.769	0.660174	-0.599081	0.00163662	0.0288987
CDK6	1265.4	1620.55	910.261	0.5617	-0.832129	0.000203701	0.00357332		H2AFZ	2634.07	1402.49	3865.65	2.75628	1.46272	0.0016397	0.0289257
FUT6	164.421	78.7279	250.115	3.17695	1.66764	0.000204132	0.00357751		NSDHL	510.322	628.4	392.244	0.624194	-0.679934	0.00164397	0.0289575
PPM1L	111.581	146.272	76.8906	0.525669	-0.927774	0.000207091	0.00362595		SKA1	104.658	69.5213	139.794	2.01081	1.00778	0.00164459	0.0289575
TBKBP1	62.6096	35.6415	89.5776	2.51329	1.32958	0.000207894	0.00363658		TTC21B	181.38	136.863	225.898	1.65054	0.722937	0.0016602	0.0292048
P2RY2	795.914	1004.17	587.662	0.585223	-0.772941	0.000208385	0.00364175		FAM210B	1051.34	1272.25	830.436	0.65273	-0.615441	0.00167997	0.0295249
SLC5A3	567.687	357.957	777.416	2.17182	1.1189	0.000209959	0.00366582		THRB	208.526	256.691	160.362	0.624727	-0.678702	0.00169545	0.0297689
PPP2R5A	1130.54	836.308	1424.76	1.70364	0.768617	0.000210399	0.00367005		SAP30	81.6964	58.3832	105.01	1.79862	0.846894	0.00172042	0.0301791
TCN1	5051.08	6243.62	3858.55	0.617998	-0.694327	0.000211941	0.00369348		FANK1	79.1337	105.281	52.9866	0.503289	-0.990541	0.001724	0.0302135
C19orf57	48.3331	29.4441	67.2221	2.28304	1.19095	0.000213897	0.0037206		IFFO1	12.1674	18.8262	5.50864	0.292606	-1.77297	0.00173335	0.030349
GPR155	35.0114	49.8839	20.139	0.403717	-1.30858	0.000213718	0.0037206		EZH2	360.455	267.809	453.102	1.69189	0.758633	0.00173729	0.0303895
COMMD9	402.869	506.157	299.581	0.591873	-0.75664	0.000214233	0.00372298		LETMD1	618.836	492.509	745.162	1.51299	0.597404	0.00174701	0.030531
POLR3G	356.951	466.368	247.534	0.53077	-0.91384	0.000214921	0.00373144		CASZ1	835.657	1007.05	664.26	0.659607	-0.600321	0.001753	0.0306072
NUDT1	110.094	75.9806	144.208	1.89796	0.924447	0.00021677	0.00376004		RCOR2	24.7306	14.2158	35.2455	2.47932	1.30994	0.00175819	0.0306692
EBPL	565.898	424.498	707.299	1.6662	0.736562	0.00021867	0.00378946		C5orf46	87.0097	136.172	37.8474	0.277939	-1.84716	0.00176836	0.0308042
PRX	74.0661	48.4651	99.6671	2.05647	1.04017	0.000219714	0.00380402		FAR1	1442.65	1144.47	1740.82	1.52108	0.605096	0.00176922	0.0308042
MCF2L	6.49529	1.0247	11.9659	11.6774	3.54565	0.000219949	0.00380454		CNN2	1944.27	2334.04	1554.5	0.666009	-0.586386	0.00177195	0.030823
RSL24D1	1806.48	1043.37	2569.59	2.46277	1.30028	0.000223217	0.00385748		MBOAT1	67.6681	47.0131	88.3232	1.87869	0.90973	0.00178183	0.0309661
ALOXE3	461.85	637.803	285.897	0.448253	-1.15761	0.000224688	0.00387571		SLC41A1	841.157	1082.81	599.507	0.553661	-0.852926	0.00178521	0.0309961
FAM214B	916.598	1139.91	693.291	0.6082	-0.717381	0.000224666	0.00387571		ERP27	36.83	49.6131	24.0469	0.484688	-1.04487	0.0017878	0.0310122
KIAA1217	2085.06	2668.87	1501.25	0.562504	-0.830064	0.000225801	0.00389131		SSU72	1173.86	1411.76	935.953	0.662969	-0.592986	0.00179077	0.031035
C6orf25	37.0625	52.2766	21.8483	0.417937	-1.25864	0.000227248	0.00391262		ANO10	669.727	808.388	531.065	0.656943	-0.606161	0.00179927	0.0311247
KITLG	394.061	550.251	237.871	0.432295	-1.20991	0.000227752	0.00391766		KLK7	10796.9	13564.3	8029.39	0.591949	-0.756456	0.00179766	0.0311247
PFAS	227.004	165.27	288.739	1.74708	0.804943	0.000229075	0.00393408		COL17A1	29406	35064.5	23747.4	0.67725	-0.562239	0.00180453	0.0311869
UBE2C	429.057	259.135	598.979	2.31146	1.2088	0.000229129	0.00393408		ZXDB	139.401	104.46	174.341	1.66897	0.73896	0.00180647	0.0311916
WWC1	1068.92	1326.66	811.185	0.611448	-0.709699	0.000229697	0.0039402		RFC1	815.621	644.109	987.134	1.53256	0.615941	0.00181068	0.0312354
PSMB9	27.1129	12.6276	41.5982	3.29423	1.71994	0.000230162	0.00394455		C20orf112	55.9381	72.7992	39.077	0.536779	-0.897601	0.0018137	0.0312588
CDKN2C	78.1857	39.7763	116.595	2.93128	1.55153	0.000230586	0.00394817		KIF14	209.313	118.517	300.108	2.5322	1.34039	0.00182139	0.0313624
BFSP1	83.1908	109.955	56.4262	0.513173	-0.962483	0.00023084	0.00394889		MSX2	57.0375	73.7979	40.2771	0.545776	-0.873619	0.00183766	0.0316135
COL4A1	1060.78	1499.45	622.112	0.414893	-1.26919	0.000232076	0.00396639		FLRT3	1089.13	1399.87	778.403	0.556056	-0.846698	0.00184588	0.0317257
IDS	1894.07	2343.43	1444.7	0.616488	-0.697855	0.000233288	0.00398344		ANKHD1	58.01	38.0617	77.9584	2.04821	1.03437	0.00184907	0.0317514
CECR5	429.417	309.218	549.617	1.77744	0.829803	0.000233887	0.00398541		BNIP3L	2072.86	2559.86	1585.85	0.619508	-0.690805	0.00186848	0.0320553
NCOA6	1178.83	1530.41	827.25	0.540541	-0.887524	0.000234045	0.00398541		G2E3	314.766	244.488	385.043	1.57489	0.655252	0.00187269	0.0320981
NUF2	156.345	86.4355	226.255	2.61762	1.38826	0.000234014	0.00398541		PIP5K1C	647.036	777.855	516.218	0.663642	-0.591522	0.00187733	0.0321482
SLC25A36	925.618	700.372	1150.86	1.64322	0.716523	0.000235061	0.00399905		MYH9	16954.2	20201.9	13706.6	0.67848	-0.559622	0.00188161	0.0321626
CHML	154.468	109.431	199.505	1.82312	0.86641	0.000236062	0.0040124		PMAIP1	398.754	282.204	515.303	1.82599	0.868683	0.0018813	0.0321626
APOBEC3C	293.284	402.621	183.947	0.456874	-1.13013	0.000239067	0.00405978		WDYHV1	131.434	99.0282	163.839	1.65447	0.726369	0.0018912	0.0322971
SERPINB8	1757.49	2225.25	1289.73	0.579588	-0.7869	0.000239333	0.00406059		AGTPBP1	339.62	266.137	413.104	1.55222	0.634337	0.00189425	0.0323197
NR2C2AP	114.919	79.8523	149.986	1.87829	0.909419	0.000244401	0.00414279		APOL6	699.908	489.416	910.399	1.86018	0.895439	0.00190056	0.0323661
SGPP2	704.434	925.87	482.998	0.52167	-0.938792	0.000245628	0.00415981		KIF1C	4429.81	5303.07	3556.56	0.670661	-0.576345	0.00190216	0.0323661
CLDN7	529.865	286.341	773.389	2.70093	1.43346	0.000246336	0.00416422		SERPINA12	6.86272	12.2272	1.49823	0.122533	-3.02876	0.00190069	0.0323661
RPH3AL	170.436	228.33	112.542	0.492894	-1.02065	0.000246306	0.00416422		ATP13A2	1433.65	1724.05	1143.26	0.663126	-0.592646	0.00191619	0.0325162
MAPK7	423.571	530.988	316.153	0.595405	-0.748056	0.000247739	0.00418413		GAB2	351.821	425.888	277.754	0.652175	-0.61667	0.00191408	0.0325162
PSMB3	1041.31	791.854	1290.76	1.63005	0.704916	0.00024831	0.00418998		IL1RN	8382.21	10065.7	6698.73	0.665501	-0.587487	0.0019161	0.0325162
IGFBP3	110.121	160.95	59.2919	0.368387	-1.44071	0.000251388	0.00423808		CRABP2	3231.03	4193.22	2268.85	0.541075	-0.886099	0.00193706	0.0328109
ANAPC16	951.897	722.616	1181.18	1.63459	0.708925	0.000252518	0.00424913		WDSUB1	118.151	84.9298	151.373	1.78233	0.833764	0.00193702	0.0328109
COQ3	72.5755	48.0847	97.0663	2.01865	1.01339	0.000252729	0.00424913		USP28	344.137	267.669	420.606	1.57137	0.652021	0.00193967	0.0328253
SPATA18	130.63	168.648	92.6129	0.549151	-0.864726	0.000252297	0.00424913		SDHD	1075.53	859.304	1291.77	1.50327	0.588104	0.00194235	0.0328409
CLIC2	159.653	211.983	107.323	0.50628	-0.981994	0.000253766	0.00426272		LOC645513	23.5432	13.6834	33.403	2.44113	1.28755	0.00194462	0.0328497
CPVL	8.82248	0.344828	17.3001	50.1703	5.64876	0.000256817	0.00431007		RIBC2	19.9562	10.6991	29.2133	2.73045	1.44914	0.00195045	0.0329184
ZNF568	15.1668	6.45241	23.8811	3.70111	1.88796	0.000257065	0.00431036		MTIF3	325.605	402.41	248.799	0.618273	-0.693685	0.00195257	0.032921
FKBP2	482.15	602.054	362.247	0.601685	-0.732919	0.000259964	0.00435503		PYCR2	742.33	590.388	894.271	1.51472	0.599048	0.00195412	0.032921
ARHGAP11A	464.364	276.148	652.58	2.36315	1.24071	0.000260587	0.00435956		SLC36A1	308.72	385.681	231.758	0.600905	-0.73479	0.00195835	0.0329626
IDAS	8.36255	2.058	14.6671	7.12687	2.83327	0.000260702	0.00435956		ARL15	76.088	97.1941	54.9818	0.565691	-0.821914	0.00197037	0.0331054
ANKRD10	372.673	264.792	480.554	1.81483	0.859838	0.000262284	0.00438207		TIA1	752.261	595.993	908.528	1.52439	0.608236	0.00196887	0.0331054
FURIN	3797.12	4683.39	2910.85	0.621526	-0.686114	0.00026287	0.00438792		FBXO17	133	93.2334	172.767	1.85306	0.889906	0.00197842	0.0332108
FAM198B	69.6115	97.8682	41.3548	0.422556	-1.24279	0.000263429	0.00439331		FLVCR1	80.6543	57.77	103.539	1.79226	0.841777	0.00198062	0.033218
TFAP2A	2285.79	2822.01	1749.56	0.619972	-0.689726	0.000266284	0.00443696		ARGLU1	2302.86	1842.33	2763.4	1.49995	0.584914	0.00198495	0.0332608
DGKA	2233.24	2756.25	1710.22	0.620488	-0.688524	0.000269204	0.00448119		AIMP2	186.981	230.026	143.936	0.625738	-0.676369	0.00199073	0.0333278
ZNF710	734.398	912.821	555.975	0.609073	-0.715312	0.00026942	0.00448119		HNRPLL	328.505	257.852	399.157	1.54801	0.630412	0.00199929	0.0334413
ASCL2	156.281	59.7292	252.832	4.23297	2.08167	0.000270157	0.00448921		GPS2	648.849	780.774	516.924	0.662066	-0.594952	0.00200984	0.0335877
C11orf83	140.776	100.039	181.514	1.81443	0.859516	0.000270575	0.00448921		GSTO2	337.747	265.321	410.172	1.54595	0.628491	0.0020223	0.0337658
C8orf42	224.304	152.465	296.143	1.94236	0.957814	0.000270626	0.00448921		ANTXR1	377.024	295.469	458.578	1.55203	0.634159	0.00203211	0.0338992
NDUFA9	697.356	528.053	866.658	1.64123	0.714779	0.000271956	0.00450726		FHDC1	601.436	724.968	477.903	0.659206	-0.601198	0.00203627	0.0339384
MIR155HG	8.03816	1.37694	14.6994	10.6754	3.41621	0.000272339	0.00450958		TPX2	871.039	578.037	1164.04	2.01379	1.00991	0.00204407	0.0340381
PRSS21	61.1252	39.3265	82.9239	2.1086	1.07629	0.000272881	0.00451454		EFEMP1	1111.33	880.772	1341.9	1.52354	0.607431	0.00204672	0.034052
LACTB2	261.215	192.146	330.284	1.71892	0.781502	0.000273363	0.00451676		SLC7A7	26.9289	13.9644	39.8933	2.85678	1.51439	0.0020546	0.0341527
TRIM54	4.89867	0.343643	9.4537	27.5102	4.78189	0.0002735	0.00451676		TIGD6	135.008	100.567	169.449	1.68494	0.752694	0.00206278	0.0342583
CMC1	103.757	71.7205	135.793	1.89336	0.920948	0.000273959	0.00452032		HYAL2	554.043	667.645	440.44	0.659692	-0.600135	0.0020815	0.0345078
COX8A	1011.81	770.464	1253.17	1.62651	0.701777	0.000274876	0.00453144		MMP15	213.689	164.206	263.172	1.60269	0.680499	0.00208133	0.0345078
AHSA1	1401.21	1732.29	1070.14	0.617757	-0.694888	0.000275992	0.00454581		MCMBP	1317.98	1051.78	1584.18	1.50619	0.590901	0.0020912	0.034638
CHST11	241.227	336.378	146.076	0.43426	-1.20337	0.000278068	0.00457595		NUCKS1	3023.43	2423.26	3623.6	1.49534	0.580474	0.00209362	0.0346475
SLC4A11	186.674	238.25	135.098	0.56704	-0.818477	0.00028027	0.00460405		C6orf211	334.137	261.95	406.323	1.55115	0.633334	0.00211231	0.0349259
TMEM11	355.583	446.158	265.008	0.593977	-0.75152	0.000280181	0.00460405		LINC00339	76.288	54.6788	97.8973	1.79041	0.840288	0.0021183	0.034977
DEFB4A	6.64511	1.00869	12.2815	12.1757	3.60594	0.000282099	0.00463		TGIF2	148.713	112.604	184.823	1.64136	0.714891	0.00211914	0.034977
ATMIN	959.084	1188.27	729.898	0.614254	-0.703094	0.000282871	0.00463043		CKAP2	652.861	477.089	828.633	1.73685	0.796476	0.00212148	0.0349849
CRTC1	169.242	216.581	121.902	0.562845	-0.82919	0.000282739	0.00463043		XG	346.275	419.291	273.259	0.651718	-0.617679	0.00213492	0.0351754
PLXNA3	640.841	796.698	484.984	0.608742	-0.716096	0.000282443	0.00463043		C1orf74	151.346	187.748	114.943	0.612221	-0.707876	0.00214219	0.0352642
CCNC	882.72	670.739	1094.7	1.63208	0.706714	0.00028349	0.00463649		MFGE8	1030.48	1235.75	825.204	0.667776	-0.582563	0.00215759	0.0354864
FLNA	10457.7	12866.2	8049.14	0.625603	-0.676682	0.000284301	0.00464566		DLX5	324.147	417.381	230.914	0.553245	-0.85401	0.00216333	0.0355497
PLEKHG5	1398.51	1728.06	1068.97	0.618595	-0.692933	0.00028514	0.00465529		KCTD11	1231.97	1475.52	988.431	0.669888	-0.578008	0.00216704	0.0355794
MOSPD3	304.577	382.788	226.366	0.59136	-0.757892	0.00028602	0.00466555		PXK	349.987	238.412	461.563	1.93599	0.95307	0.00217316	0.0356487
LOC100506190	86.2347	54.522	117.947	2.1633	1.11323	0.000286619	0.00467124		LTBP2	235.385	336.631	134.139	0.398475	-1.32744	0.00218243	0.0357693
MT1F	10.0707	2.38563	17.7559	7.44284	2.89585	0.000287858	0.00468732		RNF130	106.017	77.0723	134.961	1.75109	0.808256	0.00218856	0.0358071
ZC3H18	739.548	918.047	561.049	0.611132	-0.710443	0.000289166	0.00470451		TFG	2527.32	3021.33	2033.3	0.672981	-0.571362	0.00218744	0.0358071
MALAT1	4978.74	6378.73	3578.74	0.561043	-0.833816	0.000289579	0.00470712		LAD1	9936.03	11878.7	7993.35	0.672913	-0.571507	0.00219623	0.0359011
CCBL1	100.87	69.6625	132.078	1.89597	0.922935	0.000290394	0.00471214		FAM104A	431.263	519.111	343.415	0.661545	-0.596089	0.00220335	0.0359861
JTB	859.6	613.418	1105.78	1.80266	0.850125	0.000290206	0.00471214		CENPL	60.0462	42.1381	77.9543	1.84997	0.887505	0.0022081	0.0360323
ATP10D	1000.09	1274.87	725.324	0.568941	-0.813648	0.000291614	0.00471636		ZRANB3	91.0817	66.1664	115.997	1.75311	0.809916	0.00221281	0.0360777
PPIE	526.374	396.286	656.461	1.65653	0.728166	0.000291185	0.00471636		MAL2	18512.9	14990.3	22035.4	1.46998	0.5558	0.00223987	0.036487
SMCR7	205.883	149.79	261.976	1.74896	0.806499	0.00029104	0.00471636		C9orf78	588.268	707.758	468.778	0.662342	-0.594352	0.0022425	0.0364982
TNFRSF8	12.4843	2.38326	22.5854	9.47668	3.24438	0.000291668	0.00471636		C9orf9	87.9815	111.051	64.9125	0.584531	-0.774649	0.00224456	0.0365
C1orf63	374.689	279.963	469.416	1.67671	0.74563	0.000294762	0.00476225		NETO2	592.262	470.04	714.485	1.52005	0.604119	0.00224925	0.0365444
GPD2	534.879	374.088	695.67	1.85964	0.895027	0.000295751	0.00477408		CENPQ	96.7923	62.4027	131.182	2.10218	1.07189	0.00225842	0.0365981
ABHD10	193.932	140.725	247.139	1.75618	0.812445	0.000296439	0.00478104		FYN	189.371	263.397	115.345	0.437915	-1.19128	0.00225652	0.0365981
NOMO3	127.108	164.39	89.8259	0.54642	-0.871917	0.00029743	0.00479287		TEX2	999.676	1248.32	751.035	0.601638	-0.733033	0.0022563	0.0365981
SLBP	803.264	610.576	995.952	1.63117	0.705906	0.000299475	0.00482165		CETN2	484.142	585.132	383.153	0.654814	-0.610842	0.00226112	0.0366102
CAMTA2	862.142	1068.8	655.488	0.613296	-0.705345	0.000301989	0.00484535		PEA15	2280.61	2724.42	1836.81	0.674205	-0.568742	0.00226692	0.0366723
FAM127C	14.3547	5.80101	22.9084	3.94904	1.9815	0.000301456	0.00484535		KLK10	18332.9	22091.6	14574.2	0.659719	-0.600076	0.00227886	0.0368337
TUBA1B	9136.04	6895.95	11376.1	1.64968	0.722188	0.000301472	0.00484535		ACTR1A	2024.3	2423.49	1625.1	0.670561	-0.57656	0.00228656	0.0368536
ZHX2	292.311	216.461	368.16	1.70081	0.766223	0.000301919	0.00484535		JOSD1	778.2	619.814	936.586	1.51108	0.595576	0.00228241	0.0368536
CCRN4L	130.012	167.731	92.2923	0.55024	-0.861867	0.000304352	0.00487847		NMT2	220.836	171.091	270.581	1.58151	0.661299	0.00228671	0.0368536
PTGES3	3026.93	2326.21	3727.64	1.60245	0.68028	0.000304577	0.00487847		ZNF323	56.3905	73.2074	39.5736	0.540568	-0.887452	0.00228797	0.0368536
ATN1	1212.49	1499.31	925.674	0.617402	-0.695718	0.000305902	0.00489548		STAG1	521.175	410.662	631.688	1.53822	0.621262	0.00229459	0.0369285
RIBC2	19.0589	8.90446	29.2133	3.28075	1.71403	0.00030659	0.00490228		CDKN1A	5328.01	6387.9	4268.13	0.668159	-0.581737	0.00230398	0.0370213
BICD2	5000.17	6152	3848.34	0.625542	-0.67682	0.000307198	0.00490778		GPR153	1322.43	1586.08	1058.77	0.667542	-0.583068	0.00230431	0.0370213
STON1	67.7417	37.5913	97.892	2.60411	1.38079	0.000307669	0.00491109		CAMK2N1	351.106	459.906	242.306	0.52686	-0.924508	0.00231624	0.037181
GEN1	245.071	180.293	309.85	1.7186	0.781232	0.000308167	0.00491482		POLD3	275.007	214.425	335.588	1.56506	0.646218	0.00232098	0.03721
HOMER3	1203.41	1488.32	918.503	0.617141	-0.696328	0.000309229	0.00492755		TGFBI	13305	17832	8778.03	0.492262	-1.0225	0.00232202	0.03721
CCNK	924.346	1144.23	704.466	0.61567	-0.69977	0.000311663	0.00496208		PORCN	308.569	375.974	241.165	0.64144	-0.640613	0.00232447	0.0372174
LRAT	136.998	176.527	97.4694	0.55215	-0.856868	0.000314601	0.00500458		FURIN	3609.69	4308.53	2910.85	0.675601	-0.565757	0.00232735	0.0372317
TRIM62	353.818	442.637	264.998	0.59868	-0.740143	0.000315881	0.00502065		KRT79	693.281	1093.68	292.883	0.267796	-1.90079	0.00233221	0.0372775
RPL35A	5108	3935.53	6280.47	1.59584	0.674314	0.000319226	0.00506517		NYNRIN	22.7193	32.2493	13.1893	0.40898	-1.2899	0.00233553	0.0372988
YIPF4	506.243	325.27	687.216	2.11276	1.07913	0.000319029	0.00506517		C15orf52	873.543	1052.09	694.995	0.660584	-0.598185	0.0023411	0.037324
ITPKB	312.446	392.273	232.619	0.593003	-0.753888	0.000320099	0.00507124		HSPB1	26495.1	32446.7	20543.5	0.633146	-0.65939	0.00233937	0.037324
MIR663A	25.8167	13.6499	37.9835	2.78269	1.47648	0.000320154	0.00507124		HAL	959.892	1516.6	403.187	0.26585	-1.91132	0.00234714	0.0373884
SNORD49A	3.34479	0	6.68958	Inf	Inf	0.000320938	0.00507934		C11orf10	363.892	267.498	460.286	1.72071	0.783005	0.00236549	0.0376167
PPIG	1055.89	1303.61	808.175	0.61995	-0.689776	0.000324533	0.00513187		FOXC2	4.20089	7.49769	0.904086	0.120582	-3.05191	0.00236369	0.0376167
ZSCAN4	17.7287	28.7355	6.72185	0.233921	-2.0959	0.000325111	0.00513664		CENPI	44.0011	29.5019	58.5002	1.98293	0.987631	0.00239093	0.0379568
KIF21B	246.227	116.621	375.834	3.2227	1.68827	0.000325486	0.0051382		SLC24A4	10.9479	17.0173	4.87855	0.286683	-1.80247	0.00238948	0.0379568
DDIT4	11271.9	7324.45	15219.4	2.07789	1.05512	0.000327555	0.00516648		ZNF496	160.84	122.7	198.98	1.62168	0.697486	0.00240111	0.0380861
TIMM22	306.96	385.476	228.443	0.592626	-0.754805	0.00032917	0.00518756		NARG2	454.128	358.519	549.736	1.53335	0.616689	0.00240563	0.0381254
OGDH	2214.89	2727.9	1701.88	0.62388	-0.68066	0.000330714	0.00520749		PLEC	26108.3	30935	21281.5	0.68794	-0.539645	0.0024094	0.0381528
PSMB10	143.518	101.151	185.884	1.83769	0.877891	0.000333766	0.0052511		MARCH2	182.796	230.027	135.565	0.589342	-0.762823	0.00242145	0.0383112
C11orf24	483.009	624.92	341.098	0.545827	-0.873486	0.000334683	0.00525762		PTPRE	417.906	540.683	295.128	0.545843	-0.873441	0.00244956	0.0387233
TP53	509.723	384.651	634.795	1.65032	0.722742	0.000334746	0.00525762		RPS6KA2	73.7665	51.3363	96.1966	1.87385	0.906006	0.00245502	0.0387768
CARHSP1	1658.55	1268.12	2048.99	1.61578	0.692227	0.000335032	0.00525768		TAF1B	118.836	89.1733	148.498	1.66527	0.73576	0.00246552	0.0389099
SMG7	1714.95	2122.07	1307.83	0.616297	-0.698301	0.000335522	0.00526094		FOXE1	19.0605	10.0433	28.0777	2.79567	1.48319	0.00248463	0.0391784
KIRREL	375.152	469.24	281.064	0.598978	-0.739426	0.000339205	0.00531422		TCEA2	32.817	20.7302	44.9038	2.16611	1.11511	0.00248791	0.0391972
RNF138	289.031	214.229	363.833	1.69834	0.764126	0.000341721	0.00534912		PDLIM7	733.202	909.87	556.534	0.611664	-0.709189	0.00249387	0.039258
NUDT21	1346.17	1031.8	1660.55	1.60937	0.686497	0.000345157	0.00539837		ZNF100	4.8682	8.83231	0.904086	0.102361	-3.28826	0.00249792	0.0392887
COQ5	366.021	274.29	457.752	1.66886	0.738863	0.000345591	0.0054006		HMCN1	10.2982	15.9816	4.61476	0.288755	-1.79208	0.00250348	0.039343
NTAN1	397.417	495.712	299.121	0.603418	-0.72877	0.00034588	0.0054006		RHBDL1	33.9949	20.5591	47.4306	2.30704	1.20604	0.00250855	0.0393898
HRK	13.0762	4.76503	21.3873	4.48839	2.1662	0.000347808	0.00542616		SLC19A1	152.262	115.734	188.79	1.63123	0.705964	0.00251594	0.0394726
LAMP1	3968.62	4876.02	3061.22	0.627811	-0.671597	0.000348518	0.00543268		KRT73	4.34106	7.76415	0.91797	0.118232	-3.08031	0.00252054	0.0395017
TFDP2	265.118	195.902	334.334	1.70664	0.771159	0.000348979	0.00543531		NUDT1	115.442	86.6753	144.208	1.66377	0.734457	0.00252291	0.0395017
MRE11A	407.41	306.045	508.776	1.66242	0.733287	0.000349879	0.00544477		PCBP4	440.414	535.017	345.81	0.646354	-0.629603	0.00252413	0.0395017
NCDN	817.023	1010.83	623.213	0.616534	-0.697747	0.000355029	0.0055203		MRPL11	445.637	352.03	539.243	1.53181	0.615235	0.00252757	0.0395226
PLK4	254.07	157.447	350.693	2.22737	1.15534	0.000355997	0.00552611		FAM198B	62.675	83.9953	41.3548	0.492347	-1.02225	0.00253566	0.039616
RBMXL1	315.871	235.149	396.594	1.68657	0.754088	0.000355772	0.00552611		GALNT12	131.069	99.6524	162.486	1.63053	0.705341	0.00254152	0.0396414
KRT6C	11852.5	19582.7	4122.3	0.210508	-2.24806	0.000358523	0.00555747		STAR	22.7831	12.0247	33.5414	2.78937	1.47994	0.00254084	0.0396414
LPPR2	836.919	1035.31	638.531	0.616755	-0.69723	0.000358623	0.00555747		CDSN	2145.48	3215.09	1075.86	0.334629	-1.57936	0.00255319	0.0397902
NCAPH	270.309	159.154	381.463	2.39681	1.26112	0.000358912	0.00555747		NDUFA4L2	17.574	9.30681	25.8412	2.77659	1.47331	0.00256015	0.0398654
BICD1	88.7782	121.929	55.627	0.456223	-1.13219	0.000361725	0.00559636		TCEAL8	432.44	523.418	341.462	0.65237	-0.616237	0.0025698	0.0399825
MAPK10	139.201	178.495	99.9072	0.559721	-0.837221	0.000362368	0.00560166		COL4A1	929.707	1237.3	622.112	0.502797	-0.991952	0.00257673	0.0399906
FAM168A	111.777	144.865	78.689	0.543189	-0.880473	0.000365822	0.00565036		SH3BP4	662.56	527.554	797.566	1.51182	0.596285	0.00257664	0.0399906
MYO18A	3053.99	3749.62	2358.37	0.628962	-0.668956	0.000376736	0.00580929		TNFSF14	43.7865	65.5483	22.0247	0.336008	-1.57343	0.00257396	0.0399906
NAB1	2163.24	1499.07	2827.41	1.88612	0.91542	0.000376713	0.00580929		ADCY3	427.08	334.319	519.841	1.55493	0.636847	0.00259407	0.0402263
OGFOD2	191.16	139.775	242.545	1.73525	0.795143	0.000378891	0.00583484		C2orf74	89.9123	113.328	66.4965	0.586761	-0.769156	0.00259987	0.0402829
SPC25	83.6552	54.4981	112.812	2.07002	1.04965	0.00037902	0.00583484		FAM176A	48.3983	63.3891	33.4075	0.527023	-0.924062	0.00261179	0.0403995
PMAIP1	382.861	250.419	515.303	2.05776	1.04108	0.000379534	0.00583792		POLR2L	1083.2	1300.07	866.329	0.666369	-0.585606	0.00261387	0.0403995
NSDHL	534.532	676.82	392.244	0.579539	-0.787022	0.000381617	0.00586511		PRKCZ	289.546	350.925	228.167	0.650186	-0.621076	0.00261253	0.0403995
EHD1	733.536	906.561	560.512	0.618283	-0.69366	0.00038238	0.00587199		MAPRE3	229.635	280.611	178.658	0.636676	-0.651368	0.00261744	0.0404213
SLC7A8	2666	3443.99	1888.01	0.548205	-0.867213	0.00038395	0.00589125		CYR61	250.117	333.87	166.363	0.498287	-1.00495	0.00262498	0.0405043
FKBP11	86.0221	59.0155	113.029	1.91524	0.937524	0.000384395	0.00589321		MIR155HG	8.58071	2.46204	14.6994	5.9704	2.57783	0.00263447	0.0406173
LPIN1	322.851	241.267	404.436	1.6763	0.745283	0.000384955	0.00589693		FAM216A	66.5215	46.952	86.0911	1.8336	0.874678	0.00263986	0.0406334
HNRNPA1	482.785	365.512	600.058	1.64169	0.715183	0.000386289	0.00591251		SLC5A3	597.705	417.993	777.416	1.85988	0.895209	0.00263816	0.0406334
ACTR6	218.817	160.934	276.7	1.71934	0.781854	0.0003888	0.00594117		KRT6C	9432.91	14743.5	4122.3	0.279601	-1.83856	0.00264222	0.0406363
ENTPD3	165.544	214.823	116.264	0.541211	-0.885737	0.00038861	0.00594117		C7orf13	34.1944	21.6945	46.6944	2.15236	1.10592	0.00266433	0.0409169
THEM5	667.985	925.526	410.443	0.44347	-1.17309	0.00038928	0.00594362		CDHR4	19.7352	27.8475	11.6228	0.417375	-1.26058	0.00266483	0.0409169
GYS1	891.511	1100.34	682.682	0.620428	-0.688663	0.000389719	0.00594545		SNHG1	882.749	706.925	1058.57	1.49743	0.582492	0.00266974	0.0409587
TRAPPC2L	347.088	433.986	260.19	0.599535	-0.738084	0.000390148	0.00594713		IQCK	132.384	164.478	100.291	0.609755	-0.713699	0.0026807	0.0410931
LMTK2	1117.25	1376.58	857.929	0.623234	-0.682154	0.000391831	0.00596789		S100A6	11545.5	14366.1	8724.89	0.607325	-0.719459	0.00268659	0.0411497
RASGRP1	260.519	327.229	193.809	0.592273	-0.755665	0.000393944	0.00599516		C14orf80	117.211	79.9182	154.505	1.93329	0.951055	0.00269254	0.0412071
SLC25A44	395.671	492.948	298.393	0.605324	-0.724221	0.000397897	0.00605037		WRB	257.62	201.222	314.018	1.56055	0.642057	0.00269983	0.041285
LRP3	6.02388	1.03212	11.0156	10.6729	3.41588	0.000398981	0.0060619		PDE3A	37.7972	62.0216	13.5727	0.218838	-2.19206	0.00271381	0.0414649
CEP57	550.3	418.117	682.483	1.63227	0.706884	0.000400964	0.00608707		TRIM65	462.818	368.072	557.564	1.51482	0.599149	0.00271886	0.0415081
OIP5-AS1	288.825	196.98	380.67	1.93253	0.950489	0.000402396	0.00609933		GBP6	617.611	476.167	759.055	1.59409	0.672737	0.00273849	0.0417737
OSBPL5	406.448	506.618	306.277	0.604552	-0.726061	0.000402427	0.00609933		IDE	1447.15	1731.25	1163.06	0.671804	-0.573888	0.00274547	0.0418461
CLEC16A	782.832	966.681	598.982	0.619628	-0.690526	0.000403299	0.00610261		LLPH	336.176	406.083	266.27	0.655705	-0.608881	0.00275118	0.0418792
PRR11	704.356	371.483	1037.23	2.79213	1.48137	0.000403095	0.00610261		TERT	6.03714	1.41024	10.664	7.56186	2.91874	0.00275212	0.0418792
METTL23	203.833	149.509	258.157	1.7267	0.788013	0.000403629	0.00610264		STK10	408.868	495.141	322.594	0.651519	-0.61812	0.00275722	0.0419228
TJP1	2665.12	3268.37	2061.87	0.630855	-0.66462	0.000407334	0.00615366		INHBA	79.8332	102.912	56.7545	0.551486	-0.858604	0.00277609	0.0421754
MGRN1	535.201	672.458	397.944	0.591775	-0.756879	0.000410177	0.00619157		TMPRSS13	1371.38	1639.64	1103.13	0.672788	-0.571776	0.00278122	0.0422191
TMEM14B	478.463	362.458	594.468	1.6401	0.713785	0.000414823	0.00625663		ARPC2	7647.76	9093.19	6202.33	0.682085	-0.551976	0.00278549	0.0422496
TSPO	3144.53	2215.94	4073.12	1.8381	0.878217	0.000415437	0.00626083		ATM	452.221	356.925	547.517	1.53398	0.617283	0.00281247	0.0426243
NOS1AP	65.7956	43.3624	88.2288	2.03469	1.02481	0.000417975	0.00629397		FLOT2	1366.15	1080.1	1652.2	1.52966	0.613214	0.00282843	0.0427968
CENPO	121.151	85.8226	156.48	1.8233	0.866549	0.000418623	0.00629794		REV3L	428.374	340.39	516.358	1.51696	0.601181	0.00282781	0.0427968
FRRS1	154.642	111.446	197.838	1.77519	0.827973	0.000418915	0.00629794		ZBTB7C	169.733	270.889	68.5782	0.25316	-1.98188	0.0028661	0.0433071
IL36A	5.36608	0.672459	10.0597	14.9596	3.903	0.000420772	0.00632075		ZNF783	249.638	194.381	304.895	1.56854	0.649424	0.00286678	0.0433071
ROS1	7.91279	13.6695	2.15609	0.15773	-2.66447	0.000421139	0.00632116		LOC100294145	88.9263	65.5814	112.271	1.71194	0.775629	0.00287497	0.0433958
C18orf54	68.7806	39.6769	97.8843	2.46703	1.30278	0.000422126	0.00633042		HMGA2	573.791	847.756	299.826	0.353669	-1.49953	0.00288276	0.0434783
FLOT2	1320.43	988.655	1652.2	1.67116	0.740846	0.000422776	0.00633042		EIF5A2	94.6718	118.757	70.5865	0.594377	-0.750549	0.00288785	0.04352
RBM19	405.571	505.546	305.597	0.604489	-0.726211	0.000422721	0.00633042		PLBD1	630.769	784.651	476.888	0.607771	-0.718401	0.00290499	0.0437431
ESRRA	1125.18	866.808	1383.55	1.59615	0.674596	0.000424203	0.00634667		SLC28A3	304.397	368.522	240.273	0.651991	-0.617077	0.00291107	0.0437995
DPY19L1P1	33.6914	19.4744	47.9084	2.46008	1.2987	0.00042533	0.00635843		PDIA3	5353.95	6344.24	4363.67	0.687817	-0.539903	0.00291786	0.0438664
TP53INP1	868.92	1070.42	667.42	0.623512	-0.681511	0.000425793	0.00636024		ATP10D	930.51	1135.7	725.324	0.63866	-0.64688	0.00294226	0.0441622
ZHX3	613.177	759.425	466.93	0.614846	-0.701702	0.000426493	0.00636558		TLE4	370.216	447.134	293.298	0.655951	-0.60834	0.00294012	0.0441622
PLSCR1	469.804	315.621	623.986	1.97701	0.98332	0.000426939	0.00636714		TAGLN	183.361	299.3	67.4218	0.225265	-2.15031	0.00295219	0.0442757
LMNB2	3286.03	2476.99	4095.06	1.65324	0.725294	0.000429165	0.0063952		SLC16A6	8.63737	3.1924	14.0823	4.4112	2.14117	0.0029574	0.0443184
AKR1B10	1451.54	1915.55	987.541	0.51554	-0.955843	0.000432874	0.00644533		LPHN2	1015.98	1207.01	824.957	0.683472	-0.549046	0.00298059	0.0446302
PI4K2B	747.257	545.326	949.188	1.74059	0.799575	0.000433769	0.00645348		H1F0	1567.91	1079.9	2055.91	1.9038	0.92888	0.0029835	0.044638
MYO15B	27.8266	40.677	14.9762	0.368174	-1.44154	0.000437655	0.00650609		HMOX2	1392.55	1663.52	1121.57	0.674216	-0.568718	0.00298886	0.0446825
DNA2	64.7688	42.7442	86.7935	2.03053	1.02186	0.000438823	0.00651826		MIR3064	84.478	59.9065	109.049	1.82032	0.864196	0.00300546	0.044859
B2M	5388.61	4142.37	6634.84	1.6017	0.679606	0.000441181	0.00654806		VTI1B	614.498	735.035	493.961	0.672024	-0.573416	0.00300466	0.044859
PRKCZ	306.446	384.725	228.167	0.593064	-0.75374	0.000441989	0.00655482		LPXN	77.6659	120.041	35.2908	0.29399	-1.76616	0.00300793	0.0448601
MT1X	3252.05	2520.23	3983.86	1.58075	0.660612	0.000442685	0.00655992		MT1F	10.8118	3.86779	17.7559	4.5907	2.19871	0.00303754	0.0452656
PCBP4	459.065	572.319	345.81	0.604226	-0.726839	0.00044635	0.00660896		TRIM54	5.28248	1.11127	9.4537	8.5071	3.08867	0.00305313	0.0454618
PLD5	34.2685	52.0442	16.4928	0.316901	-1.6579	0.000448174	0.00663069		ABLIM2	198.246	151.543	244.948	1.61637	0.692753	0.00308646	0.0457303
TRPM6	79.3216	116.773	41.8705	0.358564	-1.4797	0.00044945	0.00664429		EME2	38.5166	50.9004	26.1327	0.513409	-0.96182	0.00308728	0.0457303
PTPN21	323.025	403.11	242.941	0.602666	-0.73057	0.000450132	0.00664909		H6PD	707.074	566.475	847.673	1.4964	0.581497	0.00310049	0.0457303
KRT80	5751.55	7034.54	4468.56	0.635232	-0.654645	0.000453387	0.00669187		JUP	44043.4	52176.6	35910.2	0.688244	-0.539009	0.003097	0.0457303
BRPF3	428.929	532.892	324.967	0.609818	-0.713549	0.000455358	0.00671387		PEAR1	51.76	67.399	36.121	0.535928	-0.89989	0.00309354	0.0457303
TFG	2622.75	3212.21	2033.3	0.632992	-0.659741	0.0004556	0.00671387		PODNL1	163.293	200.712	125.875	0.627146	-0.673127	0.00308368	0.0457303
ZNF345	31.7992	18.4333	45.1651	2.45018	1.29289	0.000457656	0.00673884		RSPH3	128.09	157.518	98.6614	0.626349	-0.674961	0.00308992	0.0457303
PIGF	114.202	66.0784	162.326	2.45656	1.29664	0.000459309	0.00675054		SEPT6	223.05	171.936	274.163	1.59457	0.673166	0.00309469	0.0457303
SLC35F2	677.174	835.928	518.42	0.620172	-0.689259	0.000459015	0.00675054		SNRPE	607.503	460.036	754.969	1.64111	0.71467	0.00309715	0.0457303
ZFP30	95.7909	66.4754	125.106	1.882	0.912264	0.000459539	0.00675054		TTYH3	690.362	832.353	548.372	0.658821	-0.602042	0.00307935	0.0457303
GPR153	1372.75	1686.73	1058.77	0.627708	-0.671834	0.000459931	0.00675098		ZNF385A	2058.41	2448.41	1668.41	0.681427	-0.55337	0.00308747	0.0457303
ENO2	43.6083	27.2628	59.9539	2.19911	1.13692	0.000462169	0.0067783		ZNF566	61.2574	43.0752	79.4395	1.84421	0.882999	0.00310011	0.0457303
HIRIP3	314.996	236.559	393.434	1.66316	0.733923	0.000462521	0.0067783		CHMP4B	1999.52	2381.5	1617.55	0.679214	-0.558061	0.00311748	0.0459448
CABYR	29.0589	41.2762	16.8416	0.408021	-1.29328	0.000465342	0.00681428		ANP32B	2540.75	2065.68	3015.81	1.45996	0.545926	0.00312617	0.0460366
BMP8B	20.4315	9.92798	30.9349	3.11594	1.63967	0.000466977	0.00683284		TIMM22	287.11	345.776	228.443	0.660669	-0.598001	0.00313373	0.0461116
ACTR3B	68.7223	46.1127	91.3319	1.98062	0.985953	0.00046933	0.00685414		NOTCH1	2240.26	2845.49	1635.03	0.574602	-0.799366	0.00314078	0.0461792
C15orf52	904.355	1113.72	694.995	0.624032	-0.680308	0.000469867	0.00685414		LAMP1	3763.18	4465.14	3061.22	0.685583	-0.544596	0.00316063	0.0464345
LIMK1	550.833	681.394	420.271	0.616781	-0.697169	0.000469607	0.00685414		REXO2	1193.65	1425.69	961.616	0.674492	-0.568127	0.0031761	0.0466252
SNTB2	497.125	378.505	615.745	1.62678	0.70202	0.000469906	0.00685414		FRMPD1	59.9861	92.4136	27.5587	0.29821	-1.7456	0.00321556	0.0471675
HECTD3	846.8	1043.15	650.453	0.623549	-0.681425	0.000471902	0.00687787		FYCO1	988.337	1172.64	804.035	0.685663	-0.544428	0.00322653	0.0472913
LOC440944	86.9398	60.1546	113.725	1.89054	0.918801	0.000473089	0.00688977		PDIK1L	176.312	137.401	215.223	1.56638	0.647437	0.00323959	0.0474455
RSC1A1	147.058	187.701	106.415	0.566941	-0.81873	0.000478759	0.00696499		PTRF	3583.76	4251.02	2916.5	0.68607	-0.543572	0.00324786	0.0475295
TRIM21	219.761	291.816	147.706	0.506161	-0.982332	0.000479002	0.00696499		CEP78	87.1838	64.2521	110.116	1.71381	0.777204	0.00326923	0.0477675
DEPDC7	116.092	82.2586	149.925	1.8226	0.865999	0.000480326	0.00697879		SLC2A4RG	895.017	724.253	1065.78	1.47156	0.557348	0.00326887	0.0477675
SELK	204.296	150.856	257.736	1.70849	0.772724	0.000481173	0.00698131		GABBR1	192.242	244.058	140.425	0.575377	-0.797421	0.00331679	0.0483915
TMEM79	2243.48	2751.16	1735.8	0.630935	-0.664436	0.00048125	0.00698131		S100A16	11186.7	13267.3	9106.03	0.68635	-0.542984	0.00331711	0.0483915
TARBP1	303.72	227.935	379.506	1.66498	0.735504	0.000482328	0.00699151		ABLIM3	855.451	1049.68	661.217	0.62992	-0.666759	0.00332723	0.0485014
FAM108C1	770.488	590.613	950.364	1.60912	0.686268	0.000484157	0.00701255		TMX3	688.607	550.763	826.451	1.50056	0.585498	0.0033419	0.0486774
SLC2A4RG	866.653	667.524	1065.78	1.59662	0.675021	0.000488323	0.00706191		NIF3L1	441.792	351.916	531.668	1.51078	0.595293	0.00335457	0.0488239
TNFAIP1	1367.1	1676.89	1057.3	0.630517	-0.665392	0.000488093	0.00706191		CCDC159	46.5802	60.5831	32.5773	0.537729	-0.895049	0.00336179	0.0488599
ACTR1B	634.082	485.451	782.713	1.61234	0.689157	0.000489107	0.00706775		OTUD1	334.259	267.695	400.823	1.49731	0.582376	0.00336227	0.0488599
ALG6	132.114	94.8148	169.414	1.78679	0.837366	0.000492725	0.0071145		TCEA1	3220.54	2628.91	3812.17	1.4501	0.53615	0.00337162	0.0489578
PLEC	27309.5	33337.5	21281.5	0.638364	-0.647549	0.00049547	0.00714305		KLK11	6079.83	7201.2	4958.45	0.688559	-0.538348	0.00337591	0.0489821
PTCHD4	32.2082	48.3074	16.109	0.333468	-1.58438	0.000495369	0.00714305		CPSF4	372.447	279.831	465.064	1.66195	0.732874	0.00338389	0.0490598
ZNF354C	34.2241	19.7738	48.6745	2.46156	1.29957	0.000500609	0.00721156		DBI	3605.49	4575.55	2635.42	0.575979	-0.795912	0.00340632	0.0492853
PDP1	896.256	652.024	1140.49	1.74915	0.806656	0.000503313	0.00724052		SHC3	91.6464	64.3376	118.955	1.84892	0.886684	0.00340734	0.0492853
TOMM20	3096.31	2406.3	3786.33	1.5735	0.653981	0.000503397	0.00724052		ZNF91	317.081	384.91	249.252	0.647559	-0.626916	0.00340471	0.0492853
KLF11	252.03	180.692	323.368	1.78961	0.839643	0.000505221	0.00726114		DCAF16	400.097	316.911	483.283	1.52498	0.608791	0.00342143	0.0494508
OXR1	1309.21	1010.59	1607.82	1.59097	0.66991	0.000505622	0.0072613		GOLGA2P5	21.4216	12.7046	30.1386	2.37226	1.24626	0.00343031	0.049541
XG	360.791	448.322	273.259	0.609516	-0.714264	0.000508029	0.00729023		ZNF829	23.3804	12.8699	33.891	2.63336	1.3969	0.00344399	0.0497002
NAP1L1	4136.51	3215.42	5057.59	1.57291	0.65344	0.000508545	0.00729202		RNF138	299.124	234.415	363.833	1.55209	0.63421	0.00345316	0.0497942
AADAT	22.8052	11.9465	33.6639	2.81788	1.49461	0.000509574	0.00730115		ERBB2	3697.78	4378.46	3017.1	0.689078	-0.53726	0.00347248	0.0500342
C4orf27	226.851	168.243	285.46	1.69671	0.762744	0.000510581	0.00730994		C11orf31	634.181	498.401	769.96	1.54486	0.627475	0.00349609	0.0503356
GRK4	13.1461	20.8056	5.48658	0.263707	-1.92299	0.000512015	0.00732484		STK17A	984.877	1174.04	795.717	0.677761	-0.561152	0.00353581	0.0508684
HMBS	339.329	245.758	432.899	1.76148	0.816789	0.000514805	0.00735911		DMKN	36000.1	47789.7	24210.5	0.506606	-0.981065	0.00353901	0.0508754
COL4A2	1560.93	2063.27	1058.58	0.513058	-0.962805	0.000517834	0.00739672		LOC100506660	8.53501	3.26536	13.8047	4.22762	2.07984	0.00354507	0.0509233
ANK3	1038.04	1414.13	661.951	0.468097	-1.09512	0.000522403	0.00745055		SEMA4G	41.9368	56.9645	26.909	0.472382	-1.08197	0.00356571	0.0511805
CDH13	1738.92	2217.63	1260.22	0.56827	-0.815351	0.000522041	0.00745055		GPR68	404.108	315.234	492.981	1.56385	0.645107	0.0036063	0.0516443
NARS2	185.375	136.256	234.494	1.72098	0.783232	0.000524425	0.00747366		NBPF1	95.7269	71.0972	120.357	1.69285	0.759451	0.00360422	0.0516443
SLC39A13	352.773	438.618	266.928	0.608566	-0.716514	0.00052548	0.00748297		WBP1	26.9362	16.7019	37.1704	2.22552	1.15414	0.00360504	0.0516443
SPRR2A	6450.43	3364.17	9536.7	2.83478	1.50324	0.000526797	0.00749599		LOC100128191	20.5562	11.7807	29.3317	2.48981	1.31603	0.0036291	0.0519311
C17orf97	65.2007	86.374	44.0274	0.50973	-0.972195	0.000531162	0.00753506		F8	13.6614	6.45488	20.8679	3.23289	1.69282	0.0036484	0.0521276
ILVBL	1105.65	809.81	1401.5	1.73065	0.791312	0.000530776	0.00753506		ROBO1	1200.69	1457.31	944.079	0.647824	-0.626326	0.00364815	0.0521276
PKM2	27341.6	33349.6	21333.6	0.639695	-0.644544	0.000530895	0.00753506		ACCN2	69.2576	46.6512	91.864	1.96917	0.977586	0.00365377	0.0521645
RPL27	11889.4	9180.83	14598	1.59005	0.669073	0.000530985	0.00753506		LOC388553	5.10444	1.10228	9.1066	8.26157	3.04642	0.00366114	0.0522298
BLNK	301.934	376.323	227.545	0.604653	-0.725821	0.000532322	0.00754557		LIMA1	3248.83	4051.54	2446.11	0.603749	-0.727979	0.00370234	0.0527691
SAP30	79.8854	54.7613	105.01	1.91759	0.939291	0.000532714	0.00754557		MRE11A	423.258	337.74	508.776	1.50641	0.591118	0.00370458	0.0527691
DPYSL3	19.9541	29.7827	10.1254	0.339977	-1.55649	0.000535993	0.00758103		GMCL1	131.79	100.785	162.794	1.61526	0.691764	0.00370799	0.0527775
HS3ST2	31.0141	46.0279	16.0004	0.347623	-1.5244	0.000536164	0.00758103		SQLE	9883.77	12239.8	7527.74	0.615022	-0.701291	0.00371144	0.0527865
IPO5	3545.47	2760.78	4330.16	1.56846	0.649344	0.00053644	0.00758103		NUDCD2	285.361	227.044	343.679	1.51371	0.598091	0.00372874	0.0529923
CEP192	432.957	328.437	537.477	1.63647	0.710586	0.000538963	0.00761091		SEMA4D	336.707	420.977	252.436	0.599642	-0.737826	0.00374612	0.0531989
XRCC6BP1	32.1521	18.7316	45.5726	2.43293	1.28269	0.000543621	0.00767087		CCP110	220.146	173.797	266.495	1.53337	0.616706	0.00374943	0.0532055
C9orf46	208.031	154.048	262.014	1.70086	0.766264	0.00054489	0.00768295		MTMR4	306.409	242.125	370.694	1.531	0.614472	0.00376167	0.053285
CCT4	2270.7	1764.52	2776.88	1.57373	0.654185	0.000547073	0.00770789		OGG1	128.747	97.9557	159.538	1.62868	0.703699	0.00376626	0.053285
TGFBI	14404.9	20031.8	8778.03	0.438206	-1.19032	0.000547667	0.00771042		PI4K2B	780.241	611.294	949.188	1.55275	0.634827	0.00375863	0.053285
PEX6	714.556	548.556	880.555	1.60522	0.682774	0.000549213	0.00772634		POLE3	1004.89	813.461	1196.32	1.47065	0.556451	0.00376641	0.053285
VGF	6.12613	1.0247	11.2276	10.9569	3.45377	0.000550419	0.00773746		MPP2	20.4994	31.5054	9.49332	0.301323	-1.73062	0.00378215	0.0534268
MAP3K8	197.719	143.069	252.369	1.76397	0.818826	0.000552624	0.0077626		TXNRD1	1210.07	946.723	1473.41	1.55632	0.638142	0.00378195	0.0534268
C16orf48	131.34	93.6309	169.05	1.80549	0.852392	0.0005541	0.00777159		IKBIP	222.715	271.449	173.981	0.640932	-0.641756	0.00379042	0.0535032
SP140L	155.348	209.26	101.437	0.484738	-1.04472	0.000554062	0.00777159		CRELD2	338.919	422.008	255.83	0.606222	-0.722083	0.00379497	0.0535272
WDR1	4641.27	5665.45	3617.08	0.638446	-0.647364	0.000554715	0.00777437		AKR1E2	40.0419	26.4328	53.651	2.02972	1.02128	0.00380583	0.0536398
TMBIM4	453.616	317.631	589.601	1.85624	0.892386	0.00055892	0.0078274		CLDN7	567.838	362.287	773.389	2.13474	1.09406	0.00381156	0.0536802
DNAJC9	667.581	475.275	859.886	1.80924	0.855381	0.000560582	0.00784478		RYR2	18.4254	26.4015	10.4493	0.395783	-1.33722	0.00382669	0.0538528
ANP32E	511.865	391	632.729	1.61823	0.694418	0.000561562	0.0078467		BAG2	74.8038	54.2147	95.3929	1.75954	0.815199	0.00383134	0.0538776
DCAKD	346.262	261.72	430.804	1.64605	0.719006	0.000561317	0.0078467		TUBGCP3	632.7	508.888	756.511	1.4866	0.572014	0.0038481	0.0540727
C19orf21	549.377	678.134	420.619	0.62026	-0.689056	0.000565546	0.00789644		RPS29	7534.98	6210.04	8859.93	1.42671	0.512693	0.00385317	0.0541033
TBC1D4	784.579	604.486	964.673	1.59586	0.674331	0.000566681	0.00790635		CAMKK2	945.847	767.407	1124.29	1.46505	0.550947	0.00386539	0.0542342
NID1	247.492	309.855	185.13	0.597473	-0.743055	0.00056967	0.0079421		HOXC10	907.507	732.787	1082.23	1.47686	0.562537	0.00387364	0.0543092
LPHN1	845.664	1039.07	652.253	0.627725	-0.671796	0.000574962	0.00800988		DSC1	3384.15	5231.39	1536.92	0.293788	-1.76715	0.00387663	0.0543105
PYHIN1	9.8928	16.4616	3.32396	0.201922	-2.30813	0.000578421	0.00805204		LOC375295	86.9661	112.431	61.5016	0.547018	-0.87034	0.00387989	0.0543156
ALDH1A1	99.2886	152.534	46.043	0.301854	-1.72808	0.000580984	0.00808167		DSP	114917	137640	92193.4	0.669814	-0.578167	0.00389194	0.0544072
LY6D	4773.79	5977.66	3569.91	0.597209	-0.743692	0.000582641	0.00809866		FAM72B	30.3137	17.0038	43.6236	2.56552	1.35925	0.00389225	0.0544072
ABCC9	196.474	247.175	145.772	0.589752	-0.761819	0.000587303	0.00815129		AP3M2	349.009	276.994	421.025	1.51998	0.604052	0.00389696	0.0544324
FAM92A1	70.1573	45.3626	94.9519	2.09318	1.06569	0.000587102	0.00815129		CTSZ	537.149	662.599	411.699	0.621339	-0.686548	0.00391288	0.0546087
CBX8	127.789	92.0055	163.573	1.77786	0.830143	0.000588592	0.00816309		TRAF3IP3	60.4717	79.8565	41.0869	0.514509	-0.958731	0.00391542	0.0546087
CNTLN	72.4939	48.7533	96.2346	1.97391	0.981054	0.000590052	0.00817726		NAB1	2269.14	1710.87	2827.41	1.65262	0.724755	0.00393911	0.0548982
CUX1	2993.62	3653.01	2334.23	0.63899	-0.646135	0.00059375	0.00822238		ALDH3B2	4069.23	4824.23	3314.22	0.686995	-0.541628	0.00398785	0.0553728
DKFZP586I1420	122.491	87.7798	157.202	1.79087	0.840663	0.000596538	0.00825484		APCDD1L	11.9822	17.8653	6.09911	0.341394	-1.55049	0.00398303	0.0553728
ARHGAP31	23.8176	37.186	10.4493	0.281	-1.83136	0.000598352	0.00827379		CREBZF	714.849	576.852	852.845	1.47845	0.564083	0.00398796	0.0553728
C13orf15	93.6918	135.767	51.6166	0.380185	-1.39523	0.000599032	0.00827705		MIR17HG	61.0658	43.6329	78.4987	1.79907	0.847251	0.00398274	0.0553728
ERP27	38.6827	53.3185	24.0469	0.451004	-1.14879	0.000600045	0.00828489		SPTBN5	28.4012	39.0657	17.7367	0.454022	-1.13917	0.0039827	0.0553728
ASXL2	762.728	945.82	579.637	0.612841	-0.706415	0.000601828	0.00829106		ANP32E	528.91	425.091	632.729	1.48846	0.573817	0.0039943	0.0554199
ENY2	767.13	592.202	942.059	1.59077	0.669728	0.000601746	0.00829106		ESCO2	71.8211	43.2422	100.4	2.32181	1.21525	0.00400314	0.0555014
IL15RA	91.4119	63.6344	119.19	1.87304	0.905379	0.000601702	0.00829106		CEP72	91.0983	67.9285	114.268	1.68218	0.750333	0.00401043	0.0555613
KANK4	77.4946	122.976	32.013	0.260319	-1.94165	0.000602894	0.00829961		CCRN4L	120.437	148.581	92.2923	0.621156	-0.686972	0.00402566	0.0556486
KIAA1804	194.907	143.897	245.918	1.70899	0.773144	0.000603566	0.00830272		GCAT	145.411	112.819	178.003	1.57778	0.657896	0.00402368	0.0556486
R3HDM1	471.611	596.032	347.189	0.5825	-0.779669	0.000606056	0.00832466		TMEM14A	88.1667	65.6858	110.648	1.6845	0.752319	0.00402551	0.0556486
RAB5B	3377.65	4118.8	2636.5	0.640115	-0.643597	0.000605891	0.00832466		ANAPC16	997.891	814.603	1181.18	1.45	0.536057	0.00404265	0.0557733
HNRPLL	320.603	242.049	399.157	1.64907	0.721654	0.000610007	0.00837275		C18orf54	72.9781	48.0719	97.8843	2.03621	1.02588	0.0040466	0.0557733
C10orf99	7448.79	9477.01	5420.57	0.57197	-0.805989	0.000611007	0.0083803		DCTN1	3369.56	3976.17	2762.96	0.69488	-0.525164	0.00404576	0.0557733
SQLE	10559.7	13591.7	7527.74	0.553847	-0.85244	0.000612803	0.00839403		DPY19L1P1	35.5163	23.1243	47.9084	2.07178	1.05087	0.00404524	0.0557733
WIZ	953.728	1169.74	737.712	0.63066	-0.665065	0.000612911	0.00839403		SLC29A1	817.57	657.712	977.428	1.4861	0.571535	0.00405789	0.0558878
C9orf9	91.9937	119.075	64.9125	0.54514	-0.875302	0.000614458	0.00840138		DNAJC15	5.68436	9.23386	2.13485	0.231198	-2.1128	0.00406783	0.0559543
FAM182B	4.59605	0.336229	8.85587	26.3388	4.71912	0.000615253	0.00840138		HS3ST2	26.9217	37.843	16.0004	0.42281	-1.24192	0.0040687	0.0559543
GOLGA4	3830.48	4669.33	2991.64	0.6407	-0.64228	0.000615142	0.00840138		SYBU	117.894	77.2565	158.532	2.05202	1.03705	0.00407807	0.0560009
SCAF4	728.215	894.931	561.498	0.627421	-0.672495	0.000615074	0.00840138		TPRXL	190.592	230.562	150.623	0.653283	-0.614219	0.00407748	0.0560009
CXorf26	415.375	513.943	316.807	0.616425	-0.698003	0.000616489	0.00841209		RASGRP1	246.697	299.586	193.809	0.646922	-0.628335	0.00408113	0.0560019
ANP32B	2463.59	1911.37	3015.81	1.57782	0.657936	0.000618146	0.00842235		E2F1	217.991	153.691	282.29	1.83673	0.877143	0.00409308	0.0561247
CDC25C	77.2885	41.5253	113.052	2.72247	1.44492	0.000618141	0.00842235		ANLN	1066.35	698.987	1433.72	2.05113	1.03642	0.00412084	0.0564226
CLCN5	488.819	603.434	374.205	0.620125	-0.689368	0.000622349	0.00847256		HYLS1	96.5194	72.9178	120.121	1.64735	0.720144	0.00412048	0.0564226
PSIP1	458.23	331.093	585.366	1.76798	0.822102	0.000623196	0.00847256		MCOLN1	223.42	278.933	167.907	0.601963	-0.732253	0.00412487	0.0564365
ZNF341	114.627	147.171	82.0819	0.55773	-0.842362	0.000622815	0.00847256		NLRP3	34.7796	55.131	14.4282	0.261708	-1.93397	0.00416962	0.0570072
DYNLL2	596.349	458.277	734.421	1.60257	0.680387	0.000626238	0.0085077		HAS3	599.949	767.312	432.585	0.563766	-0.826831	0.00418012	0.0570814
WNT7A	127.194	161.939	92.4491	0.570889	-0.808718	0.000627154	0.00851393		NUP88	498.001	401.623	594.378	1.47994	0.565536	0.00418115	0.0570814
HINT2	127.117	89.2036	165.03	1.85003	0.887551	0.000627744	0.00851573		CDH13	1615.56	1970.9	1260.22	0.639412	-0.645181	0.00419772	0.0572658
IQGAP3	417.528	247.956	587.099	2.36775	1.24352	0.000628438	0.00851893		UPK1A	561.283	830.228	292.338	0.352118	-1.50587	0.00420183	0.0572801
NDUFB1	387.522	295.367	479.676	1.624	0.699551	0.000631322	0.00855013		LOC100499466	277.813	219.162	336.464	1.53523	0.618457	0.00420609	0.0572965
RPLP2	7715.04	5955.28	9474.8	1.59099	0.669926	0.000631658	0.00855013		ACPL2	94.9696	71.3728	118.566	1.66123	0.732249	0.00421178	0.0573323
PLEKHG1	310.505	389.665	231.345	0.593703	-0.752187	0.000641556	0.00867779		PCDH7	222.094	317.994	126.195	0.396847	-1.33335	0.00425057	0.0578182
ITGAE	71.0601	48.4278	93.6925	1.93469	0.952099	0.000648193	0.0087612		TTC28-AS1	44.5065	30.6737	58.3393	1.90193	0.927463	0.00426098	0.0579178
COMMD8	202.106	132.911	271.301	2.04122	1.02944	0.000652291	0.00881018		CTSA	1427.63	1751.69	1103.56	0.629997	-0.666584	0.00427305	0.0580396
HSPD1	5002.96	3914.3	6091.62	1.55625	0.638072	0.000653197	0.00881603		NCDN	767.775	912.336	623.213	0.683096	-0.549839	0.00428221	0.0581219
HES7	16.9988	3.76494	30.2326	8.03002	3.0054	0.000654947	0.00883324		UROS	224.196	272.18	176.211	0.647408	-0.627254	0.00429207	0.0582135
CLCN4	180.242	132.996	227.488	1.71049	0.774408	0.000659282	0.00887884		PLK1	510.751	321.034	700.469	2.18191	1.12559	0.00430675	0.0583703
TMEM189	612.66	754.302	471.018	0.624442	-0.679361	0.000659146	0.00887884		MKI67	1626.32	979.915	2272.73	2.31932	1.2137	0.0043239	0.0585604
ALDH16A1	321.481	244.35	398.612	1.63132	0.706036	0.000665393	0.00895466		LTC4S	15.3362	8.11649	22.556	2.77904	1.47458	0.00434335	0.0587414
SEL1L3	560.031	429.8	690.262	1.60601	0.68348	0.000668935	0.00899583		SLC4A7	340.208	225.459	454.957	2.01792	1.01287	0.00434354	0.0587414
FAM111A	356.927	271.805	442.049	1.62635	0.701636	0.0006714	0.00902245		RAD51D	31.2633	20.3482	42.1784	2.07283	1.05161	0.00438492	0.0592581
C8orf59	784.389	607.037	961.741	1.58432	0.663865	0.000673391	0.00904268		CSF1	43.7218	28.1696	59.274	2.10418	1.07326	0.00439172	0.0593072
KIF21A	954.501	1176.35	732.656	0.622824	-0.683103	0.000674001	0.00904435		DUSP6	1511.32	1927.71	1094.94	0.568	-0.816038	0.0044293	0.0597715
RPS19	10502	8240.45	12763.5	1.54889	0.631233	0.000677665	0.00908696		STX1A	62.1596	79.1933	45.1259	0.569819	-0.811423	0.00444633	0.059915
NDUFB5	504.411	386.805	622.017	1.60809	0.685349	0.000679983	0.00911148		TADA2A	151.093	116.788	185.398	1.58748	0.666735	0.00444347	0.059915
PPOX	184.268	136.618	231.918	1.69756	0.763463	0.000680584	0.00911297		SCAMP2	1293.06	1526.02	1060.11	0.694689	-0.52556	0.00445653	0.0600093
WNK1	5853.46	7610.07	4096.85	0.538346	-0.893394	0.000681303	0.00911604		IL36B	111.142	146.452	75.8309	0.517786	-0.949573	0.00446961	0.0601421
SEC16A	1797.04	2192.6	1401.49	0.63919	-0.645684	0.000682218	0.00912173		SNHG15	273.439	218.642	328.236	1.50125	0.586164	0.00448266	0.0602744
MLL3	1410.2	1723.17	1097.22	0.636744	-0.651214	0.000685841	0.00916231		NDUFA3	250.089	324.728	175.451	0.540301	-0.888166	0.00450886	0.0605832
SYT12	47.1967	30.0751	64.3183	2.13859	1.09666	0.000686238	0.00916231		MGRN1	496.901	595.858	397.944	0.66785	-0.582403	0.00452173	0.0607125
MRPL21	495.104	380.514	609.695	1.60229	0.680139	0.000687389	0.0091711		TMEM209	312.766	249.346	376.186	1.50869	0.5933	0.00453726	0.0608337
CD47	1680.32	1309.77	2050.86	1.56581	0.646911	0.000689393	0.00919125		TRAF4	631.484	489.22	773.748	1.5816	0.661381	0.00453585	0.0608337
DLGAP5	357.747	199.713	515.78	2.5826	1.36883	0.000695934	0.00927182		GPC1	2112.96	2500.97	1724.95	0.689714	-0.535929	0.00457395	0.0612568
DVL3	1520.61	1891.62	1149.59	0.607726	-0.718506	0.000702602	0.00935396		PITX1	1939.25	1558.17	2320.32	1.48914	0.574475	0.00457536	0.0612568
IFNGR1	1851.97	1446.15	2257.8	1.56125	0.642706	0.000707529	0.00940153		GAMT	195.488	148.679	242.297	1.62967	0.704576	0.00461466	0.0617389
KIF22	559.259	390.382	728.135	1.86519	0.899319	0.000707691	0.00940153		PRSS16	78.8549	58.8479	98.8619	1.67996	0.748424	0.00464128	0.0620505
TBC1D1	83.237	48.1114	118.363	2.46018	1.29876	0.000707243	0.00940153		LCE1E	156.166	260.361	51.9714	0.199613	-2.32472	0.00464761	0.0620909
GATS	67.7571	91.4362	44.0781	0.482064	-1.0527	0.00070868	0.00940796		NUP37	439.448	354.568	524.327	1.47878	0.564405	0.00465563	0.0621537
HSPBAP1	111.668	80.2825	143.053	1.78187	0.833393	0.00070957	0.00941306		C10orf99	6939.52	8458.47	5420.57	0.640845	-0.641954	0.00466845	0.0622804
LOC441009	18.7736	28.0723	9.47493	0.33752	-1.56696	0.00071096	0.00942477		UBAP2	1036.86	1273.58	800.149	0.628269	-0.670546	0.00467814	0.0623652
SLC35E4	98.4747	126.763	70.1859	0.553676	-0.852886	0.000713417	0.00945062		ARL4D	1335.49	1070.41	1600.58	1.49529	0.580423	0.00468539	0.0624174
CNOT4	385.603	501.442	269.764	0.537976	-0.894386	0.000716397	0.00948335		FAM96A	398.939	321.997	475.88	1.4779	0.563548	0.00469016	0.0624366
SF3B4	995.437	1217.39	773.479	0.635356	-0.654363	0.000718232	0.00950088		PTAR1	528.006	423.572	632.441	1.49312	0.578326	0.00472989	0.0629206
UBAP2L	2907.18	3716.28	2098.08	0.564565	-0.824788	0.000718909	0.00950308		RPA1	1260.79	1026.29	1495.28	1.45698	0.542977	0.00474504	0.0630774
CTHRC1	12.9767	5.46478	20.4885	3.7492	1.90658	0.000721932	0.00952951		PADI3	151.911	104.293	199.528	1.91315	0.935951	0.00478382	0.0635478
SGCE	82.3444	57.0915	107.597	1.88465	0.914294	0.000721931	0.00952951		ATP11C	215.853	170.586	261.12	1.53072	0.614208	0.00480321	0.0637284
DUOXA1	993.504	1215.01	772	0.635387	-0.654292	0.000726091	0.00957083		SORL1	1658.61	1950.92	1366.3	0.700336	-0.513881	0.00480764	0.0637284
SAE1	1309.15	1021.44	1596.85	1.56333	0.644621	0.000725781	0.00957083		SYT5	8.53589	13.0557	4.01612	0.307615	-1.7008	0.00480525	0.0637284
CDKN1B	497.03	382.246	611.813	1.60057	0.678589	0.000728171	0.00959146		SP6	825.497	995.702	655.292	0.658121	-0.603576	0.00481639	0.0637871
EFCAB1	8.11147	2.38682	13.8361	5.79689	2.53528	0.000733563	0.00965447		TRAPPC1	693.883	825.464	562.301	0.681194	-0.553863	0.00481888	0.0637871
POLH	634.036	777.395	490.677	0.631182	-0.663873	0.000733993	0.00965447		TOMM7	1101.12	890.208	1312.04	1.47386	0.5596	0.00483411	0.0639435
EXOSC9	191.709	142.318	241.1	1.69409	0.760514	0.000736636	0.00968239		AKNAD1	41.463	56.0272	26.8988	0.480102	-1.05859	0.00484785	0.0640799
MTIF3	335.485	422.171	248.799	0.589332	-0.762846	0.00073898	0.00970635		TXNDC16	64.3448	46.6784	82.0113	1.75694	0.813069	0.00486303	0.0642352
H6PD	691.264	534.856	847.673	1.58486	0.664357	0.000740944	0.00972528		COMMD9	372.052	444.523	299.581	0.673938	-0.569312	0.00487157	0.0643027
CAMK1D	31.747	48.1663	15.3278	0.318227	-1.65187	0.000743076	0.00974639		LCE1D	115.716	189.951	41.4809	0.218376	-2.19511	0.00490362	0.0646802
ZWINT	355.043	254.137	455.949	1.7941	0.843263	0.000744183	0.00975404		NUP160	775.988	631.295	920.681	1.4584	0.544387	0.00491482	0.0647366
C12orf76	48.9322	31.7767	66.0877	2.07975	1.05641	0.000745389	0.00975695		TRPV3	133.911	182.407	85.4153	0.468268	-1.09459	0.00491195	0.0647366
HIF1A	2796.95	3405.23	2188.67	0.642736	-0.637701	0.000745453	0.00975695		CDH16	610.056	731.83	488.282	0.667206	-0.583795	0.004919	0.0647461
PARP1	1519.35	1186.86	1851.84	1.56029	0.641817	0.000746286	0.00975943		NUP85	621.009	504.731	737.287	1.46075	0.546712	0.00492597	0.0647922
SOCS3	477.256	256.599	697.914	2.71987	1.44354	0.000746692	0.00975943		RORA	165.463	234.974	95.9511	0.408347	-1.29213	0.0049595	0.0651874
DNMT3B	237.611	173.34	301.881	1.74155	0.800373	0.000747552	0.00976381		RPL10	20984.5	17437.5	24531.5	1.40683	0.492443	0.00498745	0.0655089
SNHG7	302.947	225.625	380.268	1.6854	0.753089	0.000750966	0.00980153		LTB4R2	84.9065	63.5902	106.223	1.67043	0.740218	0.00499419	0.0655513
ANXA8L2	820.042	1004.49	635.59	0.632747	-0.6603	0.000753206	0.00982387		POLR2A	4822.68	6010.71	3634.65	0.604696	-0.725718	0.00501056	0.0657201
CAPN3	145.484	188.589	102.379	0.542871	-0.881317	0.000759714	0.00990182		ACADVL	5077.22	5986.94	4167.49	0.696097	-0.52264	0.00504892	0.0660843
ANKRD28	620.425	479.381	761.47	1.58844	0.667613	0.000761886	0.00992317		ARPC1B	1412.24	1672.84	1151.64	0.688435	-0.538608	0.00504539	0.0660843
TCOF1	979.191	762.967	1195.41	1.5668	0.647819	0.000762421	0.0099232		EED	215.242	170.788	259.696	1.52058	0.604619	0.00504543	0.0660843
PCDHGC3	337.475	417.932	257.018	0.614975	-0.7014	0.000765033	0.00995025		NLRX1	1797.58	2176.44	1418.73	0.651861	-0.617364	0.00510755	0.0668051
TMEM63C	879.176	1166.14	592.21	0.507837	-0.977562	0.000770773	0.0100179		DHX40	575.986	466.14	685.833	1.4713	0.557096	0.00513484	0.067115
DNAJB2	2804.7	3412.9	2196.49	0.643585	-0.635798	0.00077609	0.01008		RGS16	17.8286	10.2975	25.3597	2.4627	1.30024	0.00515082	0.067277
CTU1	147.911	108.519	187.304	1.72601	0.78744	0.000776715	0.010081		CEP85	390.782	315.745	465.818	1.4753	0.561008	0.00516369	0.0673511
ATP5B	8355.45	6571.1	10139.8	1.54309	0.625822	0.000777644	0.0100861		RPL39	9354.17	7116.99	11591.3	1.62869	0.703708	0.00516252	0.0673511
AHNAK2	13163.4	16510.7	9816.14	0.594533	-0.750172	0.000778238	0.0100868		CRNDE	236.164	158.577	313.751	1.97854	0.984433	0.00517775	0.0674875
LRR1	86.8884	54.9899	118.787	2.16016	1.11114	0.000781551	0.0101226		FLYWCH1	753.53	618.455	888.606	1.43682	0.522874	0.00519369	0.0676481
HYAL2	570.048	699.655	440.44	0.629511	-0.667697	0.000786061	0.0101669		CAPN3	135.573	168.766	102.379	0.606633	-0.721103	0.00521915	0.0678748
ZNF783	244.469	184.043	304.895	1.65665	0.728272	0.00078591	0.0101669		FBL	1344.52	1100.87	1588.17	1.44265	0.528722	0.00522198	0.0678748
ACTR1A	2075.8	2526.5	1625.1	0.643221	-0.636614	0.000788183	0.0101802		LAMC3	5.45872	1.41024	9.5072	6.74154	2.75308	0.00521671	0.0678748
GPR111	63.678	92.0677	35.2883	0.383287	-1.3835	0.000787784	0.0101802		MAGED1	636.284	753.654	518.913	0.688529	-0.53841	0.00522847	0.067912
ZBTB7A	2075.25	2525.91	1624.6	0.643174	-0.636719	0.000789722	0.010193		USP31	653.004	531.886	774.123	1.45543	0.541446	0.00526418	0.0683284
COMMD6	1042.84	812.013	1273.67	1.56853	0.649418	0.000790584	0.0101971		PTPN22	152.477	213.998	90.9566	0.425035	-1.23435	0.0052839	0.0684894
MIS12	248.032	186.821	309.244	1.65529	0.727086	0.000792362	0.0102129		RAB20	39.2736	26.6022	51.9449	1.95266	0.965438	0.00528222	0.0684894
RRNAD1	367.076	280.515	453.637	1.61716	0.693459	0.000793414	0.0102194		RPS6KA6	6.1052	10.0478	2.16262	0.215234	-2.21602	0.00531126	0.0687489
C5orf28	168.971	118.171	219.771	1.85977	0.895121	0.000794907	0.0102315		ZNF503-AS2	46.8239	60.7393	32.9085	0.541799	-0.884171	0.00530894	0.0687489
OTUD1	323.65	246.477	400.823	1.62621	0.701515	0.000795855	0.0102367		DRD2	7.55562	12.0649	3.04629	0.252491	-1.9857	0.00532158	0.0688349
RAET1G	153.583	194.323	112.843	0.580701	-0.784133	0.00079944	0.0102757		DHCR7	1518.56	1887.59	1149.52	0.608986	-0.715518	0.00534262	0.0690116
SLC46A3	165.56	233.172	97.9472	0.420064	-1.25132	0.000802103	0.0103028		FDPS	1640.47	1930.57	1350.38	0.699472	-0.515662	0.00534177	0.0690116
NARG2	446.194	342.652	549.736	1.60436	0.681995	0.000805993	0.0103456		PHF15	404.058	326.859	481.258	1.47237	0.558143	0.00534842	0.0690388
CASC5	235.315	134.832	335.798	2.49049	1.31643	0.000806906	0.0103502		IL16	42.7612	29.2134	56.309	1.92751	0.946737	0.00536081	0.0691403
ZNF385A	2129.72	2591.03	1668.41	0.643918	-0.635052	0.000809808	0.0103803		MAPKBP1	760.016	900.621	619.411	0.687759	-0.540024	0.00536367	0.0691403
KLHL9	394.487	301.754	487.22	1.61463	0.691199	0.000811552	0.0103955		AADACL2	100.556	161.299	39.8132	0.246829	-2.01842	0.00538529	0.0693712
LOC646214	173.453	220.687	126.218	0.571933	-0.806081	0.000813611	0.0104147		ACTL6A	720.187	588.159	852.214	1.44895	0.535009	0.0054081	0.0695694
JARID2	1069.31	1399.23	739.398	0.528434	-0.920206	0.000814356	0.010417		LOC100128361	24.2191	15.1043	33.334	2.20692	1.14204	0.0054064	0.0695694
FAM60A	862.177	670.238	1054.12	1.57275	0.653288	0.000815889	0.0104272		C2CD4D	9.77208	14.9792	4.56494	0.304751	-1.7143	0.00541582	0.0696209
SHC3	87.7959	56.6367	118.955	2.10032	1.07061	0.000816273	0.0104272		IFT172	100.888	75.8006	125.975	1.66193	0.732857	0.00544836	0.0699911
FRMD4A	250.267	311.531	189.003	0.606691	-0.720966	0.000820721	0.0104761		DEF6	488.895	398.221	579.568	1.45539	0.541408	0.00546259	0.0700297
HJURP	247.02	156.156	337.884	2.16377	1.11355	0.000821224	0.0104761		GRN	9941.64	11806.2	8077.11	0.684144	-0.547628	0.00545808	0.0700297
EP300	1879.07	2360.64	1397.5	0.592001	-0.756329	0.000824454	0.0105029		POLG2	76.4823	56.895	96.0695	1.68854	0.755777	0.00546211	0.0700297
UBR7	455.914	350.521	561.306	1.60135	0.679287	0.000823891	0.0105029		LOC440288	37.0018	24.7101	49.2935	1.99488	0.996299	0.00548949	0.0703263
ADSL	559.261	427.673	690.85	1.61537	0.691864	0.000826415	0.0105063		MYO5B	3122.41	3663.18	2581.64	0.704754	-0.504809	0.00551666	0.0706261
ATP5S	97.2146	69.0205	125.409	1.81698	0.861539	0.000825705	0.0105063		COMMD1	154.371	189.326	119.415	0.630739	-0.664885	0.00553338	0.070695
FAM110C	600.265	734.852	465.679	0.633704	-0.658119	0.000826186	0.0105063		SRGAP1	277.241	330.547	223.935	0.677468	-0.561775	0.00552746	0.070695
XRCC2	67.1162	43.2121	91.0203	2.10636	1.07475	0.000830015	0.0105449		ZSCAN4	14.0059	21.29	6.72185	0.315727	-1.66325	0.00552966	0.070695
ZRANB3	89.4117	62.8264	115.997	1.84631	0.884645	0.000834565	0.0105954		SMYD4	249.079	198.015	300.143	1.51576	0.600043	0.0055374	0.0706982
VDAC2	2421.1	1900.11	2942.09	1.54838	0.630759	0.000836186	0.0106088		AHNAK2	12324.6	14833.1	9816.14	0.661773	-0.595592	0.00555595	0.0708866
AASDHPPT	615.173	449.818	780.527	1.7352	0.795105	0.000840237	0.0106529		MYADM	433.101	593.326	272.876	0.45991	-1.12058	0.0055737	0.0710646
EXOSC2	246.373	186.242	306.504	1.64573	0.71873	0.000844444	0.0106866		LCLAT1	356.274	285.98	426.569	1.49161	0.576866	0.00558336	0.0711394
JOSD1	766.436	596.287	936.586	1.5707	0.651405	0.000843814	0.0106866		ANAPC11	456.036	358.039	554.034	1.54741	0.629859	0.00559625	0.0712551
TAF3	163.954	206.559	121.349	0.587478	-0.767392	0.000844616	0.0106866		PRKDC	6922.09	5678.32	8165.86	1.43808	0.524142	0.00561365	0.071428
LOC642846	74.2819	51.3741	97.1896	1.8918	0.919761	0.000847471	0.0107154		COMMD4	310.438	251.184	369.693	1.4718	0.557586	0.00563269	0.0716217
ARPC2	7876.46	9550.6	6202.33	0.649417	-0.622782	0.000849462	0.0107333		MCF2L	7.27568	2.58548	11.9659	4.62811	2.21042	0.00569714	0.072392
HBQ1	3.20963	0	6.41926	Inf	Inf	0.000850291	0.0107365		PLSCR1	497.321	370.656	623.986	1.68347	0.751435	0.00571887	0.0726188
POLR2G	290.063	220.575	359.551	1.63006	0.704928	0.000853281	0.01076		PDSS1	173.074	135.179	210.97	1.56068	0.642173	0.00573399	0.0727615
ZRSR2	89.7965	115.986	63.6074	0.548407	-0.86668	0.00085331	0.01076		OGDH	2064.29	2426.7	1701.88	0.701316	-0.511864	0.00574558	0.0728591
BOLA1	64.9154	44.1386	85.6922	1.94143	0.957121	0.000856924	0.0107792		RTKN	616.17	736.61	495.731	0.672989	-0.571344	0.00575155	0.0728854
CLPTM1	1832.14	2229.17	1435.12	0.643791	-0.635335	0.000857145	0.0107792		WDR1	4384.32	5151.57	3617.08	0.702133	-0.510184	0.00576067	0.0729516
MEX3B	22.7462	33.1794	12.313	0.371102	-1.43011	0.000856225	0.0107792		DTYMK	197.33	150.464	244.197	1.62296	0.698631	0.00579229	0.0732263
SH2D3A	801.46	979.774	623.146	0.63601	-0.65288	0.000855503	0.0107792		ERCC1	771.254	918.055	624.453	0.680191	-0.555988	0.0057941	0.0732263
CIR1	541.42	663.837	419.003	0.631185	-0.663866	0.000866954	0.0108952		LPHN1	796.213	940.173	652.253	0.693759	-0.527494	0.00579024	0.0732263
CYB5R3	2828.13	3467.58	2188.69	0.631188	-0.663859	0.000873181	0.0109635		DCLRE1A	180.689	141.973	219.405	1.5454	0.627978	0.00580503	0.0732655
MARK4	919.395	1121.75	717.042	0.639218	-0.645619	0.000873571	0.0109635		YIF1B	515.841	381.64	650.042	1.70329	0.768321	0.00580166	0.0732655
DOK4	736.298	899.94	572.656	0.636326	-0.652162	0.000875154	0.010976		CENPP	29.7532	19.0109	40.4956	2.13013	1.09094	0.00581385	0.0732781
NES	20.3833	10.5782	30.1885	2.85384	1.5129	0.000877001	0.0109918		FARP2	536.308	635.006	437.61	0.689143	-0.537125	0.00581194	0.0732781
ABCA12	6945.35	8566.67	5324.02	0.62148	-0.68622	0.000879816	0.0110196		PRR15	4.76977	8.31898	1.22056	0.14672	-2.76887	0.00583244	0.0734628
ENOPH1	495.992	382.915	609.069	1.59061	0.669579	0.000881254	0.0110302		CCDC86	396.426	477.906	314.945	0.65901	-0.601627	0.00586163	0.073611
ENDOD1	2357.65	2861.26	1854.04	0.647981	-0.625976	0.000885606	0.0110772		FRMD8	2177.25	2565.42	1789.07	0.697381	-0.519981	0.00587173	0.073611
RSPH3	134.175	169.688	98.6614	0.581428	-0.782327	0.000886504	0.011081		KLK1	112.014	137.953	86.0752	0.623945	-0.680509	0.0058664	0.073611
TIMM8B	472.16	344.215	600.105	1.7434	0.801905	0.000887133	0.0110814		RAD1	232.349	184.768	279.931	1.51504	0.599355	0.00585005	0.073611
C1orf31	156.038	115.381	196.694	1.70474	0.769551	0.000893352	0.0111457		SHANK3	223.968	268.778	179.159	0.666568	-0.585176	0.00587049	0.073611
TMEM37	7.01289	1.71199	12.3138	7.19269	2.84653	0.000893473	0.0111457		SLC35F2	632.785	747.151	518.42	0.693862	-0.527279	0.0058655	0.073611
ANXA1	13216.8	9994.02	16439.5	1.64493	0.718029	0.000903865	0.0112677		WNT10B	23.5634	14.5389	32.5879	2.24144	1.16442	0.00585906	0.073611
UHMK1	1070.01	835.164	1304.86	1.5624	0.643768	0.000905087	0.0112754		ATP13A3	1465.67	1207.39	1723.96	1.42784	0.513839	0.00589022	0.073744
AP3D1	2322.56	2820.75	1824.37	0.646769	-0.628679	0.00090821	0.0113068		FAM120B	571.527	673.466	469.587	0.697269	-0.520212	0.00588963	0.073744
DCTN1	3508.84	4254.73	2762.96	0.649386	-0.622852	0.000912185	0.0113426		KISS1R	4.82255	1.04281	8.60229	8.24912	3.04424	0.00589861	0.0737996
TMEM104	249.97	310.706	189.235	0.609049	-0.71537	0.00091231	0.0113426		CPPED1	22.2835	30.4671	14.0999	0.462791	-1.11157	0.00590342	0.0738105
FAM104A	444.456	545.496	343.415	0.629548	-0.667613	0.000913251	0.0113467		CIR1	514.087	609.17	419.003	0.687827	-0.539883	0.00591347	0.0738868
CREBBP	1316.3	1626.18	1006.42	0.618884	-0.69226	0.00091831	0.0113944		IPO5	3691.04	3051.91	4330.16	1.41884	0.504707	0.00593435	0.0740488
MIOX	3.36235	0	6.7247	Inf	Inf	0.000917868	0.0113944		POLE4	355.558	262.837	448.279	1.70554	0.770229	0.00593398	0.0740488
ARNTL2	947.581	739.897	1155.27	1.56139	0.642828	0.00092067	0.0114161		FAM13A	248.236	298.609	197.864	0.662619	-0.593748	0.00595117	0.0741877
CAPRIN2	234.385	290.917	177.853	0.611354	-0.70992	0.000932139	0.0115506		TEF	293.062	235.459	350.666	1.48929	0.574621	0.00595341	0.0741877
ABCB10	381.307	293.137	469.477	1.60156	0.679476	0.000933161	0.0115556		MARK4	876.059	1035.08	717.042	0.692744	-0.529606	0.00598849	0.0745752
NIPSNAP3A	382.628	282.878	482.378	1.70525	0.769982	0.000936219	0.0115857		TRPS1	114.431	144.552	84.3107	0.583255	-0.777802	0.00602395	0.0749669
CCNB1IP1	342.775	262.466	423.084	1.61196	0.688812	0.000942443	0.011655		MIS12	257.201	205.159	309.244	1.50733	0.591999	0.00602867	0.0749759
EXOSC5	302.25	230.757	373.743	1.61964	0.695671	0.000947995	0.0117081		TMEM180	158.331	124.746	191.917	1.53845	0.621482	0.00606707	0.0754033
TLR8-AS1	28.165	44.1143	12.2158	0.276912	-1.8525	0.000947568	0.0117081		IDAS	9.21247	3.75783	14.6671	3.90308	1.96461	0.00607468	0.0754477
FBXO17	131.393	90.0186	172.767	1.91923	0.940529	0.000954365	0.0117789		MLH1	423.703	343.088	504.318	1.46994	0.555753	0.00609356	0.075582
LAMC1	1605.32	1948.69	1261.94	0.647581	-0.626867	0.000955056	0.0117797		MT1E	1192.71	975.283	1410.14	1.44588	0.531943	0.00608977	0.075582
GK	27.5888	12.3074	42.8702	3.48329	1.80045	0.000957158	0.01179		AURKA	303.84	205.344	402.337	1.95933	0.970362	0.00609963	0.0756072
SLC39A6	2746.32	3329.32	2163.32	0.649779	-0.62198	0.00095714	0.01179		FAM111A	371.407	300.765	442.049	1.46975	0.555571	0.00613618	0.0760099
PPP1R3G	25.4975	14.3114	36.6837	2.56325	1.35797	0.000959867	0.0118155		DERL3	12.2177	5.60845	18.8269	3.35689	1.74712	0.00616007	0.0762553
MRPL13	959.624	665.981	1253.27	1.88184	0.912142	0.00096291	0.0118451		C5orf62	343.879	438.324	249.434	0.569063	-0.81334	0.00619633	0.0766535
ZNF566	59.8523	40.2652	79.4395	1.97291	0.980324	0.000966158	0.0118772		KLRD1	22.797	35.7426	9.85144	0.275622	-1.85924	0.00623525	0.077084
MASTL	279.109	212.448	345.77	1.62755	0.702702	0.000968217	0.0118947		BLNK	281.941	336.337	227.545	0.676538	-0.563756	0.00624726	0.0771815
C14orf80	113.727	72.9498	154.505	2.11796	1.08268	0.000976135	0.0119841		LAMTOR2	364.914	434.46	295.368	0.67985	-0.556711	0.00625457	0.0772208
CES2	7819.64	9455.56	6183.73	0.653978	-0.612686	0.000978187	0.0119934		PGLYRP3	1003.45	1182.1	824.813	0.697754	-0.519209	0.00629352	0.0776504
FAM158A	69.0517	47.5196	90.5838	1.90624	0.930729	0.000977779	0.0119934		GRIN1	13.0497	19.0971	7.00237	0.366672	-1.44744	0.00630573	0.0777011
CALCOCO1	1442.99	1751.32	1134.67	0.647893	-0.626173	0.000979363	0.0119999		KIF26B	80.4956	100.274	60.7167	0.605505	-0.723789	0.00630593	0.0777011
ACPL2	91.8732	65.18	118.566	1.81906	0.863193	0.000984004	0.0120489		MID1IP1	735.193	575.075	895.311	1.55686	0.63864	0.00631625	0.0777772
MED15	1739.5	2110.91	1368.09	0.648104	-0.625702	0.000989681	0.0121104		METTL23	215.362	172.568	258.157	1.49597	0.581085	0.00633993	0.0780174
C8orf40	155.534	115.208	195.861	1.70007	0.765595	0.000996977	0.0121917		TMEM63C	797.294	1002.38	592.21	0.590806	-0.759244	0.00636637	0.0782913
MRPS33	332.068	254.801	409.336	1.60649	0.683916	0.000997918	0.0121952		BORA	162.042	127.646	196.439	1.53893	0.621932	0.00638425	0.0784596
C17orf96	113.946	82.5231	145.369	1.76155	0.816847	0.00100071	0.0122132		PRPS2	552.328	449.675	654.981	1.45656	0.542569	0.00639536	0.0785445
CLIP1	4561.59	5518.68	3604.49	0.653144	-0.614526	0.00100037	0.0122132		LOC100506190	92.5772	67.2071	117.947	1.75498	0.811458	0.00639972	0.0785465
ING5	254.6	193.351	315.85	1.63356	0.708017	0.00100261	0.0122285		DTX4	692.27	564.833	819.707	1.45124	0.537284	0.00641603	0.0786952
IRX5	297.702	382.821	212.583	0.555306	-0.848644	0.00100665	0.0122697		BCL2L11	367.313	295.565	439.061	1.4855	0.570947	0.00646846	0.0792344
RPL5	21312.5	16859.4	25765.6	1.52826	0.61189	0.00100789	0.0122767		CDC42EP3	273.399	325.138	221.66	0.681741	-0.552704	0.00646614	0.0792344
NEK3	75.0938	52.2535	97.9341	1.87421	0.906283	0.00101429	0.0123466		POLR3G	319.937	392.34	247.534	0.630918	-0.664476	0.00647322	0.0792408
SERPINB5	28718.5	35986.3	21450.6	0.596077	-0.746429	0.00101534	0.0123513		EVI2B	7.86907	12.3893	3.34888	0.270305	-1.88734	0.00653632	0.079961
NUCKS1	2990.71	2357.82	3623.6	1.53684	0.619967	0.00101646	0.0123569		SLC25A44	367.506	436.62	298.393	0.683417	-0.549162	0.00654504	0.0800153
DOCK5	600.368	771.489	429.246	0.556387	-0.845839	0.00102446	0.012446		HECTD3	793.8	937.147	650.453	0.694078	-0.52683	0.0065647	0.0801735
HAT1	513.883	398.914	628.853	1.57641	0.656643	0.00102932	0.0124968		NR1D2	267.446	199.501	335.391	1.68116	0.749453	0.00656654	0.0801735
NTS	11.46	20.2085	2.71144	0.134173	-2.89783	0.00104225	0.0126456		CSNK2B	1371.79	1617.34	1126.24	0.696356	-0.522104	0.00659163	0.0803768
PLAC1	17.2933	8.53384	26.0527	3.05287	1.61017	0.00104331	0.0126502		RAC2	928.331	1282.22	574.44	0.448004	-1.15842	0.00659178	0.0803768
LOC344887	263.416	349.31	177.522	0.508207	-0.976513	0.00105019	0.0127254		A2MP1	2.88622	0	5.77243	Inf	Inf	0.00660432	0.080474
FAM122B	365.151	281.019	449.284	1.59877	0.676962	0.00105244	0.0127398		ING5	263.457	211.063	315.85	1.49647	0.581563	0.00660835	0.080474
THRA	123.833	90.3999	157.267	1.73968	0.798821	0.00105275	0.0127398		POLH	600.976	711.274	490.677	0.689857	-0.53563	0.00663625	0.0807611
C15orf42	186.002	115.625	256.378	2.21733	1.14882	0.00105653	0.0127772		AKR1A1	1076.82	890.553	1263.09	1.41832	0.504188	0.00664847	0.0807783
RAET1L	225.363	282.512	168.214	0.595423	-0.748012	0.00105756	0.0127814		COA5	291.67	235.812	347.528	1.47375	0.559492	0.00665061	0.0807783
KANK1	1312.77	1593.74	1031.81	0.647413	-0.627242	0.00106207	0.0128275		PTPRU	1408.2	1156.81	1659.6	1.43464	0.520688	0.00664206	0.0807783
HIPK3	1143.43	1387.79	899.063	0.647838	-0.626296	0.001065	0.0128546		TMC7	87.3667	108.115	66.6182	0.616177	-0.698583	0.00666635	0.080917
UBA7	63.8245	38.8019	88.8471	2.28976	1.1952	0.00106879	0.0128919		SCML2	15.791	8.61795	22.964	2.66467	1.41395	0.00667091	0.08092
ETHE1	726.646	493.605	959.687	1.94424	0.959208	0.00107154	0.0129084		LPAR6	680.423	556.944	803.902	1.44342	0.529487	0.00669415	0.0811493
SIGIRR	83.3342	46.7496	119.919	2.56513	1.35903	0.00107137	0.0129084		PAM	1092.94	1300.12	885.76	0.681291	-0.553656	0.00670917	0.0812786
THAP11	316.704	242.245	391.163	1.61475	0.691307	0.0010761	0.0129549		COL18A1	150.702	92.0945	209.31	2.27278	1.18446	0.00672649	0.0814358
A1BG	18.0029	9.19888	26.8069	2.91415	1.54308	0.00108347	0.0130352		NUCB2	514.248	608.043	420.454	0.691487	-0.532225	0.00675646	0.0817458
TIPIN	79.3512	55.6232	103.079	1.85317	0.889995	0.00108613	0.0130588		LIN54	237.172	189.977	284.368	1.49685	0.581933	0.00677861	0.0819079
CCDC92	164.237	206.006	122.469	0.594489	-0.750278	0.00108979	0.01307		PTPN21	299.781	356.62	242.941	0.68123	-0.553785	0.00677576	0.0819079
PSTK	60.7685	41.353	80.1839	1.93901	0.95532	0.00109127	0.01307		MAPK1IP1L	1224.05	1432.37	1015.73	0.709124	-0.49589	0.00680895	0.0822214
RIF1	608.123	473.254	742.992	1.56997	0.650734	0.00109053	0.01307		WDR60	259.207	308.303	210.111	0.681507	-0.553199	0.00682625	0.0823772
THOP1	754.673	589.43	919.917	1.56069	0.642183	0.00109044	0.01307		CENPN	217.367	169.323	265.411	1.56748	0.648451	0.00683511	0.0824309
WDR90	263.299	170.597	356.001	2.0868	1.06129	0.00109089	0.01307		CD276	906.085	1064.33	747.837	0.702635	-0.509152	0.00684732	0.0824555
ZNF703	110.845	157.09	64.6001	0.41123	-1.28198	0.00109059	0.01307		HRNR	358.857	548.974	168.74	0.307373	-1.70194	0.00684712	0.0824555
ZMIZ2	982.865	1197.06	768.675	0.642137	-0.639046	0.00109774	0.013139		KCTD10	1406.05	1650.97	1161.14	0.703305	-0.507777	0.00685081	0.0824555
SMAGP	654.197	798.433	509.96	0.638701	-0.646786	0.00109905	0.0131462		KIF3C	74.6331	102.919	46.3477	0.450334	-1.15093	0.00685477	0.0824555
SLC7A7	26.4446	12.9959	39.8933	3.06969	1.61809	0.00110043	0.0131543		ATPBD4	114.062	88.2122	139.912	1.58608	0.665466	0.00688228	0.0827332
AP3M2	341.906	262.787	421.025	1.60215	0.680009	0.00110159	0.0131597		ANKRD36B	43.9798	30.696	57.2637	1.86551	0.89957	0.0069017	0.0829134
FOXE1	18.7861	9.49449	28.0777	2.95726	1.56426	0.00111563	0.0133177		BEST1	12.4684	5.59497	19.3419	3.45701	1.78953	0.00692083	0.0830489
TUBG1	803.062	980.507	625.617	0.638055	-0.648248	0.00111625	0.0133177		CKAP2L	244.267	144.594	343.94	2.37867	1.25015	0.00692185	0.0830489
CAMSAP3	1155.76	1420.46	891.069	0.627311	-0.672748	0.0011183	0.0133337		VLDLR	84.0633	63.676	104.451	1.64034	0.713997	0.00692753	0.0830638
COL9A3	90.3715	58.6297	122.113	2.08279	1.05852	0.00112563	0.0134039		C11orf91	13.6716	19.9644	7.37888	0.369602	-1.43596	0.00694526	0.0832231
EME2	40.56	54.9872	26.1327	0.475251	-1.07324	0.00112538	0.0134039		NES	21.7158	13.2431	30.1885	2.27957	1.18876	0.00700898	0.0839329
MRPL11	440.245	341.248	539.243	1.58021	0.660115	0.00113269	0.0134793		ERCC8	152.201	119.511	184.891	1.54707	0.629539	0.00701412	0.0839407
STK17B	227.198	171.983	282.412	1.64209	0.715536	0.00113866	0.0135417		GPR1	493.627	588.089	399.165	0.67875	-0.559048	0.00704048	0.0842024
EP400NL	22.1539	32.1031	12.2048	0.380173	-1.39527	0.00113999	0.0135489		ZNF639	186.482	147.516	225.448	1.52829	0.611922	0.0070734	0.084542
ELOVL5	927.4	1126.65	728.152	0.6463	-0.629725	0.00114384	0.0135799		KIF23	330.558	219.603	441.513	2.0105	1.00756	0.00708578	0.0845532
NETO2	585.979	457.473	714.485	1.56181	0.643218	0.00114406	0.0135799		PDE4B	18.3805	25.488	11.2729	0.442282	-1.17696	0.00707976	0.0845532
ZDHHC17	176.17	131.751	220.59	1.6743	0.743555	0.00114533	0.0135863		TAPT1	237.32	190.443	284.198	1.4923	0.577539	0.00708789	0.0845532
HAP1	20.7569	9.93658	31.5773	3.17788	1.66807	0.00114691	0.0135964		SEC13	1139.54	1337.6	941.483	0.703861	-0.506637	0.00715163	0.0852593
PPP2R3A	752.734	915.444	590.023	0.644521	-0.633701	0.00114775	0.0135977		FLG2	1940.23	3060.87	819.598	0.267767	-1.90095	0.00716107	0.0853175
GPR176	41.7432	23.4881	59.9984	2.55442	1.353	0.00114913	0.013599		PPP1R3G	27.1107	17.5377	36.6837	2.0917	1.06467	0.00723338	0.0861242
KRT2	4613.38	7857.91	1368.85	0.1742	-2.52118	0.00114933	0.013599		PHIP	782.692	640.391	924.992	1.44442	0.530489	0.00725521	0.0863291
PSMB8	144.647	97.0631	192.231	1.98047	0.985843	0.00115157	0.0136169		OXR1	1368.66	1129.49	1607.82	1.42349	0.509436	0.00726665	0.0864103
ANKRD52	1185.52	1438.45	932.599	0.648338	-0.625183	0.00116174	0.0137284		MDM2	1728.76	2033.66	1423.86	0.700146	-0.514271	0.00729542	0.0866974
LOC729852	114.932	83.554	146.31	1.75109	0.808251	0.00116676	0.0137791		RPSA	26760.7	22410.4	31111	1.38824	0.47326	0.00734313	0.087209
DYNLT3	676.694	822.996	530.392	0.644465	-0.633827	0.00116931	0.0138004		CDKL1	41.6575	28.9588	54.3562	1.87702	0.908446	0.00734931	0.087227
PTGFRN	3084.7	3725.91	2443.49	0.655809	-0.608653	0.00118071	0.0139261		ANKFN1	40.0031	63.682	16.3242	0.256339	-1.96388	0.00737806	0.0874574
GEMIN2	95.0365	66.2913	123.782	1.86724	0.900908	0.0011861	0.0139808		DPYSL2	296.031	237.449	354.613	1.49343	0.578627	0.00737659	0.0874574
VDAC3	1011.82	795.654	1227.98	1.54336	0.626079	0.00118773	0.0139911		PCDHB14	215.904	268.921	162.887	0.605705	-0.723312	0.00740183	0.0876836
GTF3C1	2173.58	2629.41	1717.76	0.653287	-0.614212	0.00119414	0.0140532		MYO15B	23.8271	32.678	14.9762	0.458297	-1.12564	0.00741462	0.0877796
HSPB1	27068	33592.4	20543.5	0.611552	-0.709452	0.00119468	0.0140532		C13orf15	79.1591	106.702	51.6166	0.483747	-1.04767	0.00743638	0.0878461
NDUFB2	299.845	159.9	439.791	2.75041	1.45965	0.00119526	0.0140532		EVI5	329.018	391.616	266.42	0.680309	-0.555739	0.00743559	0.0878461
CD44	20269.3	24422.7	16116	0.659878	-0.599729	0.00120877	0.0141941		TRIM29	31185.9	37780.8	24590.9	0.650883	-0.61953	0.00743209	0.0878461
TTC32	41.0716	24.5042	57.6389	2.35221	1.23402	0.00120809	0.0141941		UHMK1	1106.52	908.184	1304.86	1.43678	0.522843	0.00743902	0.0878461
C20orf111	384.83	297.933	471.727	1.58333	0.662966	0.00121602	0.0142702		CCDC14	543.587	441.615	645.559	1.46181	0.547759	0.00745574	0.0879881
KRT77	133.23	200.673	65.7867	0.32783	-1.60898	0.0012206	0.0143035		ELF5	572.106	752.173	392.039	0.521209	-0.940066	0.00746437	0.0880344
MACF1	11502.7	14078.6	8926.83	0.634069	-0.657289	0.00122104	0.0143035		LAPTM5	25.4028	34.8543	15.9514	0.457658	-1.12766	0.00747156	0.0880637
RTEL1	10.5994	4.10977	17.089	4.15814	2.05594	0.00122116	0.0143035		GLI3	282.521	226.083	338.959	1.49927	0.584261	0.00747937	0.0881003
DKFZp434J0226	18.9298	28.6374	9.22217	0.322033	-1.63472	0.00122303	0.0143164		DCAKD	362.19	293.576	430.804	1.46743	0.553296	0.00751719	0.0884901
OR7E91P	22.6211	32.3952	12.8471	0.396574	-1.33434	0.0012252	0.0143327		LOC90784	155.077	186.944	123.21	0.659071	-0.601494	0.00752333	0.0885067
FAM208A	908.187	712.511	1103.86	1.54926	0.631578	0.0012271	0.014346		THBS2	3860.7	3093.94	4627.46	1.49565	0.580775	0.00756019	0.0888844
DSC1	3777.95	6018.98	1536.92	0.255345	-1.96948	0.0012301	0.014372		SNRNP48	371.322	300.048	442.596	1.47509	0.560799	0.0075876	0.0891507
TM2D3	203.919	154.195	253.643	1.64495	0.718045	0.00123214	0.0143868		FAM208A	935.257	766.65	1103.86	1.43985	0.525922	0.00759402	0.0891702
CA12	4672.3	5635.71	3708.9	0.658107	-0.603606	0.00124072	0.0144326		DUSP3	1038.72	1223.27	854.162	0.698262	-0.518159	0.00764412	0.0897022
GRHL3	2120.48	2563.19	1677.78	0.654567	-0.611388	0.00124009	0.0144326		CLIC2	141.826	176.329	107.323	0.608652	-0.716311	0.00766293	0.0898103
LOC388553	4.89383	0.681058	9.1066	13.3713	3.74106	0.00124068	0.0144326		LIX1L	35.5921	46.0789	25.1053	0.544833	-0.876113	0.00766166	0.0898103
NGEF	5.74932	1.36953	10.1291	7.39606	2.88676	0.00123818	0.0144326		RCAN1	344.371	408.199	280.542	0.687267	-0.541058	0.00769787	0.0901634
SRP9	2279.74	1803.82	2755.67	1.52769	0.611349	0.00123712	0.0144326		SAP30L	648.206	532.493	763.918	1.43461	0.520655	0.00771261	0.0902795
TMEM128	219.868	163.357	276.38	1.69187	0.75862	0.00124031	0.0144326		INF2	1290.13	1512.61	1067.65	0.70583	-0.502607	0.00773862	0.0905273
FLRT3	1109.58	1440.75	778.403	0.540276	-0.888231	0.00124267	0.0144464		C11orf51	27.1427	17.6303	36.6551	2.0791	1.05596	0.0077805	0.0909422
NOTCH2	4299.18	5182.85	3415.52	0.659004	-0.601641	0.00124429	0.0144471		TMEM14C	1285.08	1068.97	1501.19	1.40434	0.489895	0.0077838	0.0909422
PPA2	791.38	578.815	1003.94	1.73448	0.794507	0.00124369	0.0144471		FLNB	15117.1	17618.7	12615.6	0.716037	-0.481893	0.00780162	0.0909811
ESCO2	69.2463	38.0924	100.4	2.6357	1.39818	0.00125115	0.0145087		LAMB1	1781.4	1466.36	2096.44	1.42969	0.515703	0.00780171	0.0909811
ZNF559	22.9795	12.9333	33.0257	2.55354	1.3525	0.00125064	0.0145087		PLIN3	3930.29	4611.43	3249.16	0.704588	-0.505148	0.0077969	0.0909811
TRIM56	246.753	185.67	307.836	1.65798	0.729425	0.00125691	0.0145664		GDA	485.177	574.699	395.655	0.688457	-0.538562	0.0078118	0.091042
NUP54	491.452	382.57	600.335	1.56922	0.650044	0.00126057	0.0145997		MXD4	1037.28	1217.65	856.91	0.703741	-0.506884	0.00786652	0.0916227
LZTS1	6.29095	11.6501	0.931854	0.0799871	-3.64409	0.0012626	0.0146141		KLC2	560.207	661.236	459.178	0.694423	-0.526114	0.00788049	0.0917283
ALDH3A1	199.56	98.2719	300.848	3.06138	1.61418	0.00126474	0.0146298		NLRP10	64.8317	90.2017	39.4617	0.437483	-1.1927	0.00789315	0.0917866
RRP36	519.89	634.369	405.41	0.639076	-0.645941	0.00127662	0.0147581		PLK1S1	346.713	413.058	280.368	0.678761	-0.559024	0.00789531	0.0917866
NDST1	3907.88	4713.28	3102.48	0.658242	-0.60331	0.00128192	0.0148101		DNAJB2	2661.76	3127.02	2196.49	0.702422	-0.50959	0.00793729	0.0922174
FAM49A	47.6249	75.752	19.4979	0.257391	-1.95797	0.00128473	0.0148334		CFI	5.78467	1.83714	9.73219	5.29747	2.4053	0.00795353	0.0923488
KIAA0284	2106.31	2551.65	1660.97	0.650937	-0.61941	0.0012917	0.0148861		PDZD2	299.641	241.312	357.969	1.48343	0.568934	0.00798137	0.0926146
PSMD14	1027.08	809.574	1244.59	1.53734	0.620435	0.00129044	0.0148861		COL4A2	1386.98	1715.39	1058.58	0.617108	-0.696406	0.00800721	0.0928482
PTTG1	606.228	442.317	770.14	1.74115	0.80004	0.00129147	0.0148861		OASL	25.4996	12.865	38.1341	2.96417	1.56763	0.00801143	0.0928482
CDC42EP3	287.551	353.443	221.66	0.627143	-0.673133	0.00129923	0.0149554		BCO2	232.922	278.435	187.41	0.673084	-0.571141	0.00802133	0.0929054
UBE2L3	1863.59	2252.75	1474.43	0.654505	-0.611525	0.00129932	0.0149554		F3	5194.29	7031.2	3357.37	0.477495	-1.06644	0.00803071	0.0929343
MBOAT7	658.054	800.136	515.972	0.644855	-0.632952	0.00130646	0.0150283		FLG	8580.71	13163.5	3997.97	0.303717	-1.7192	0.00803375	0.0929343
DHX40	562.684	439.534	685.833	1.56036	0.641882	0.00130897	0.0150337		LOC648987	68.9492	86.5994	51.2989	0.59237	-0.755429	0.00805969	0.093153
NCOA1	477.052	582.279	371.824	0.638566	-0.647092	0.00130935	0.0150337		P4HTM	37.3494	26.2955	48.4033	1.84075	0.88029	0.00806261	0.093153
TMEM59	3277.26	2600.27	3954.25	1.52071	0.604743	0.00130824	0.0150337		EXOSC1	235.562	191.113	280.011	1.46516	0.551061	0.00807755	0.0932296
SCML1	201.686	152.248	251.124	1.64944	0.721976	0.00131404	0.0150689		RASGEF1B	33.6231	43.9739	23.2723	0.529228	-0.918038	0.0080792	0.0932296
ZNF428	67.8115	47.1843	88.4387	1.87433	0.906372	0.00131346	0.0150689		ANKRD16	73.8899	54.9096	92.8701	1.69133	0.758155	0.00809292	0.0932729
ALDH2	747.584	530.028	965.139	1.82092	0.864667	0.00133052	0.0152301		PLXNA3	587.971	690.958	484.984	0.7019	-0.510662	0.0080908	0.0932729
E2F8	75.9933	53.3785	98.6082	1.84734	0.88545	0.00133009	0.0152301		FAM86C1	85.729	105.641	65.8165	0.623019	-0.682653	0.00810426	0.0932887
VEZF1	312.785	240.992	384.579	1.59581	0.674293	0.00133055	0.0152301		LOC729852	119.151	91.991	146.31	1.59049	0.669468	0.00810247	0.0932887
RPTN	2361.32	3145.44	1577.21	0.501426	-0.995891	0.00133861	0.015313		ABHD3	231.419	186.956	275.882	1.47565	0.561354	0.00811357	0.0933385
GBF1	1496.91	1809.21	1184.62	0.654774	-0.610932	0.00134372	0.015362		VNN3	44.7978	57.4565	32.1392	0.559365	-0.838138	0.00812144	0.0933716
FAM59A	1156.69	1400.45	912.923	0.651877	-0.617328	0.00134754	0.0153962		EXD3	112.548	79.7571	145.339	1.82227	0.865737	0.00813444	0.0934637
RPS8	19644.3	15655.3	23633.3	1.5096	0.594167	0.00136317	0.0155653		LMTK3	311.934	371.966	251.901	0.677216	-0.562312	0.0081932	0.094081
ARGLU1	2290.09	1816.78	2763.4	1.52104	0.60506	0.00136487	0.0155751		CUX2	8.54267	14.3665	2.71879	0.189244	-2.40168	0.00824601	0.0946294
C14orf49	31.3701	15.8138	46.9263	2.96743	1.56921	0.00136873	0.0156		LOC100505746	10.7571	17.5748	3.93935	0.224148	-2.15748	0.00827318	0.094825
ULK2	319.557	246.502	392.611	1.59273	0.6715	0.00136819	0.0156		TLR8-AS1	22.7735	33.3312	12.2158	0.366496	-1.44813	0.00827243	0.094825
HSD17B8	246.623	188.755	304.491	1.61316	0.689886	0.00137046	0.0156102		WWC1	979.886	1148.59	811.185	0.706247	-0.501756	0.00831483	0.095244
SLITRK6	1354.66	1668.96	1040.36	0.623359	-0.681866	0.00137244	0.0156232		C6orf15	291.468	406.371	176.565	0.434493	-1.20259	0.00834426	0.0955227
RFC1	813.542	639.949	987.134	1.54252	0.625288	0.0013739	0.0156279		GLIS2	89.867	67.7114	112.023	1.65441	0.726318	0.00840807	0.0961943
SPAG17	86.1106	130.385	41.8362	0.320867	-1.63995	0.00137454	0.0156279		RPSAP58	521.232	361.627	680.836	1.8827	0.912806	0.00842254	0.0963009
CTSZ	558.377	705.055	411.699	0.583925	-0.776146	0.00137768	0.0156471		UBE2S	668.027	473.401	862.653	1.82224	0.865716	0.00844342	0.0964808
TP53RK	260.121	320.634	199.607	0.622538	-0.683765	0.00137791	0.0156471		HOXA1	64.4747	80.5694	48.3801	0.600477	-0.73582	0.00845199	0.0965198
COMMD10	237.228	173.057	301.4	1.74162	0.800433	0.00138255	0.0156902		DUOX1	4029.89	4705.04	3354.73	0.713009	-0.488008	0.00846942	0.0966599
PHF19	326.457	205.114	447.8	2.18317	1.12643	0.00138587	0.0157183		LRIG3	543.474	447.424	639.525	1.42935	0.51536	0.00847784	0.0966887
ANXA5	1794.65	2172.37	1416.93	0.652254	-0.616494	0.00139407	0.0158017		PTK2B	625.93	735.33	516.53	0.702447	-0.509538	0.00848382	0.0966887
PPP2R2C	1145.3	1461.81	828.787	0.566959	-0.818684	0.00139961	0.0158549		SGTB	65.7807	82.276	49.2853	0.599025	-0.739312	0.00848744	0.0966887
LOC100506668	197.941	245.684	150.197	0.611342	-0.709948	0.00140133	0.0158647		CDKN2A	306.804	164.027	449.581	2.7409	1.45465	0.008505	0.0967709
HMGN4	326.268	251.683	400.853	1.59269	0.671465	0.00140724	0.0159219		LOC100505696	26.0973	34.4615	17.733	0.514573	-0.958552	0.00850182	0.0967709
CPT1C	62.4166	89.3186	35.5145	0.397616	-1.33055	0.00141024	0.0159315		SLURP1	4665.02	5481.33	3848.71	0.702149	-0.510152	0.0085499	0.0972226
L1CAM	124.758	174.076	75.4406	0.433377	-1.20631	0.00140942	0.0159315		ATP8B3	72.52	93.7178	51.3222	0.547625	-0.86874	0.00856821	0.0973127
LAMB1	1735.2	1373.96	2096.44	1.52583	0.609597	0.00141065	0.0159315		C5orf4	144.108	188.876	99.3396	0.525951	-0.926999	0.00856371	0.0973127
ATP5O	1528.36	1211.11	1845.61	1.52391	0.607776	0.00141257	0.0159338		C11orf24	430.109	519.12	341.098	0.65707	-0.605881	0.00860825	0.097708
EIF1	5570.87	3903.82	7237.91	1.85406	0.890689	0.00141248	0.0159338		TRAF1	23.6051	13.8349	33.3752	2.4124	1.27047	0.00861665	0.0977441
KIAA2026	519.116	632.104	406.129	0.642503	-0.638225	0.00143954	0.0162281		CHRNA9	45.0014	67.0959	22.9068	0.341403	-1.55045	0.00865828	0.0981569
FOXN2	309.751	238.826	380.675	1.59394	0.672597	0.00144132	0.0162385		CMTM7	192.663	259.244	126.082	0.486343	-1.03995	0.00867413	0.0982771
ODZ4	221.166	276.956	165.376	0.597122	-0.743903	0.00144799	0.0163036		GPR180	300.499	242.274	358.724	1.48065	0.566233	0.00869169	0.0983569
GLTPD1	1009.1	1221.75	796.451	0.651892	-0.617294	0.0014502	0.0163164		SNORD45B	7.25455	2.84295	11.6661	4.10354	2.03687	0.00868804	0.0983569
LAMB2	2061.97	2487.81	1636.13	0.657659	-0.604589	0.00145087	0.0163164		ELF2	434.638	356.291	512.986	1.4398	0.525865	0.00869889	0.0983644
C1orf135	79.9756	55.1761	104.775	1.89892	0.92518	0.00145332	0.0163341		ETS2	5887.11	4883.07	6891.14	1.41123	0.496954	0.00870624	0.0983644
PARP2	263.087	202.091	324.084	1.60366	0.681367	0.001457	0.0163655		LDHA	22914.8	26669.6	19159.9	0.718414	-0.477112	0.00870811	0.0983644
ATP9A	701.578	850.198	552.957	0.650386	-0.620632	0.00145886	0.0163667		RLBP1	7.12426	13.3306	0.91797	0.0688621	-3.86015	0.00872827	0.0985326
PDSS1	169.183	127.396	210.97	1.65602	0.727723	0.00145877	0.0163667		ARG1	606.334	976.802	235.867	0.241469	-2.05009	0.00876197	0.0988534
TSEN34	536.431	420.628	652.233	1.55062	0.632844	0.00146056	0.0163759		TFDP1	2877.24	2301.65	3452.84	1.50016	0.585115	0.00876797	0.0988615
LPAR6	661.917	519.933	803.902	1.54616	0.628694	0.00147638	0.0165433		NEDD4	859.975	703.691	1016.26	1.44419	0.530256	0.00877358	0.0988652
PRDM8	19.6956	32.673	6.71817	0.205618	-2.28196	0.00148069	0.0165816		GGT8P	13.29	19.1835	7.39644	0.385562	-1.37497	0.00878339	0.0989162
LGALS8	795.317	963.379	627.256	0.6511	-0.619048	0.00148649	0.0166292		TUBA1A	163.264	233.587	92.9412	0.397887	-1.32957	0.00882706	0.0993483
TBC1D15	481.118	375.897	586.34	1.55984	0.6414	0.00148673	0.0166292		C20orf111	399.845	327.962	471.727	1.43836	0.524422	0.00886472	0.0996622
SERPINE2	1336.6	1938.19	735.004	0.379222	-1.39889	0.00149064	0.0166629		TRMT11	218.443	175.856	261.031	1.48434	0.569826	0.00886561	0.0996622
DBI	3735.9	4836.37	2635.42	0.544917	-0.875891	0.00149667	0.0167202		MAGEA11	14.2219	23.8965	4.54738	0.190295	-2.39369	0.00888602	0.0998318
TYSND1	426.154	332.782	519.526	1.56116	0.642619	0.0014987	0.016733
POLE3	989.534	782.754	1196.32	1.52834	0.611967	0.00150217	0.0167616
PLOD2	154.185	113.635	194.736	1.7137	0.777118	0.00150519	0.0167852
SRRM1	1225.25	1498.86	951.644	0.634911	-0.655374	0.00151243	0.0168559
DUSP18	99.4264	126.371	72.4816	0.573562	-0.80198	0.00151521	0.0168704
SLC19A1	150.974	113.159	188.79	1.66836	0.738431	0.00151555	0.0168704
C9orf78	596.882	724.986	468.778	0.646603	-0.629048	0.00153143	0.0170371
NUP205	1471.6	1167.48	1775.71	1.52097	0.604988	0.00153548	0.0170719
FBL	1316.73	1045.28	1588.17	1.51938	0.603478	0.00153744	0.0170733
ZNF778	88.9871	113.76	64.2146	0.564476	-0.825015	0.00153653	0.0170733
ZNF750	2448.58	2948.76	1948.4	0.660753	-0.597817	0.00153962	0.0170873
ADCK2	403.107	314.326	491.888	1.5649	0.646071	0.00154145	0.0170974
APLP2	8609.62	10340.4	6878.86	0.665242	-0.588049	0.00154241	0.0170979
LINC00341	14.3296	4.46943	24.1898	5.41229	2.43624	0.00154847	0.0171549
FZD2	62.0949	42.727	81.4629	1.90659	0.930994	0.00155079	0.0171703
FAM113A	447.922	350.152	545.692	1.55844	0.640103	0.00155676	0.0172262
BORA	157.443	118.448	196.439	1.65844	0.72983	0.00156063	0.0172588
TRMT11	210.965	160.9	261.031	1.62232	0.698057	0.00156174	0.0172607
C20orf27	356.931	277.786	436.075	1.56982	0.650601	0.00156495	0.017286
ASS1	5391.96	3498.02	7285.9	2.08286	1.05857	0.00156968	0.017328
CADM4	605.71	476.699	734.72	1.54127	0.624117	0.00157368	0.0173515
F5	31.8574	47.4728	16.2421	0.342135	-1.54736	0.00157302	0.0173515
SPTLC3	948.265	1235.16	661.373	0.535456	-0.901159	0.00157964	0.0174069
TMEM14A	86.2362	61.8248	110.648	1.7897	0.839715	0.00159341	0.0175483
TBC1D7	149.368	111.919	186.818	1.66922	0.739176	0.00161273	0.0177401
UBL5	961.296	752.8	1169.79	1.55392	0.635915	0.00161258	0.0177401
KLHL30	14.2547	6.81948	21.6899	3.18058	1.66929	0.00161403	0.0177439
SIPA1L2	787.052	1118.87	455.232	0.406867	-1.29737	0.00162416	0.0178447
FAU	4531.88	3621.08	5442.67	1.50305	0.587892	0.0016263	0.0178471
RB1	1295.33	1027.57	1563.09	1.52115	0.605167	0.00162722	0.0178471
VBP1	417.337	292.133	542.541	1.85718	0.89311	0.00162726	0.0178471
TAF9B	210.268	160.183	260.353	1.62535	0.700748	0.0016351	0.0179225
C14orf93	117.972	87.0634	148.881	1.71002	0.774017	0.00163652	0.0179276
LY6G6C	873.961	1119.35	628.57	0.561548	-0.83252	0.00163985	0.0179534
POLE	783.967	587.599	980.334	1.66837	0.73844	0.00164574	0.0180073
NAV1	1087.77	1351.03	824.508	0.610282	-0.712453	0.00164807	0.0180116
SLC41A1	851.38	1103.25	599.507	0.543399	-0.879915	0.00164731	0.0180116
CFB	326.436	174.176	478.696	2.74834	1.45856	0.00165111	0.0180261
JAG1	3899.19	4683.25	3115.12	0.665163	-0.588219	0.00165133	0.0180261
RBM42	796.26	629.548	962.972	1.52963	0.613179	0.0016602	0.0181107
TIA1	749.845	591.162	908.528	1.53685	0.619979	0.00166102	0.0181107
PODXL	42.0757	27.4342	56.7173	2.06739	1.04781	0.00166285	0.01812
DSCAM	50.5161	68.3659	32.6664	0.477817	-1.06547	0.00166927	0.0181687
RPS19BP1	652.365	515.056	789.674	1.53318	0.616529	0.00166899	0.0181687
STAR	22.4355	11.3295	33.5414	2.96053	1.56585	0.00167786	0.0182515
FOXL1	36.7988	51.4286	22.1689	0.431061	-1.21403	0.00168094	0.0182743
SLCO2A1	173.64	249.159	98.1207	0.393808	-1.34444	0.00168206	0.0182758
DRAP1	956.652	1155	758.304	0.656541	-0.607043	0.00169392	0.018394
ULK4	47.6614	62.9909	32.3319	0.513278	-0.962186	0.00170276	0.0184792
PIGT	1098.57	1325.91	871.244	0.657094	-0.605828	0.0017047	0.0184874
TUBB4B	7137.24	8575.78	5698.7	0.664511	-0.589635	0.0017055	0.0184874
ARL4D	1301.84	1003.1	1600.58	1.59563	0.674126	0.00170655	0.0184879
MBOAT1	67.8616	47.4001	88.3232	1.86335	0.897901	0.00171059	0.018521
SFSWAP	544.357	660.422	428.292	0.648513	-0.624793	0.00171164	0.0185215
RSU1	1059.72	1278.81	840.631	0.657353	-0.605261	0.00171429	0.0185394
ADAMTS7	59.3192	91.722	26.9164	0.293456	-1.76878	0.00171661	0.0185538
INSIG2	325.477	252.708	398.247	1.57592	0.65619	0.0017343	0.018734
TAGLN	200.638	333.854	67.4218	0.20195	-2.30793	0.00173886	0.0187724
PPP2R2B	18.1944	29.0516	7.33723	0.252559	-1.98531	0.00176028	0.0189927
FAM13A	256.296	314.728	197.864	0.628681	-0.669601	0.00177227	0.0190915
MFAP3L	179.867	231.248	128.487	0.555624	-0.84782	0.00177252	0.0190915
RTKN	643.008	790.286	495.731	0.62728	-0.672818	0.00177063	0.0190915
CST6	303.403	430.161	176.646	0.410652	-1.28401	0.00178126	0.0191746
LTBP2	241.322	348.506	134.139	0.384898	-1.37745	0.00178958	0.019253
NPM3	298.982	232.002	365.962	1.57741	0.657558	0.00179174	0.0192651
CAMLG	341.675	250.368	432.981	1.72938	0.790255	0.00179402	0.0192785
C5	25.6212	11.2483	39.9942	3.55558	1.83009	0.00179877	0.0193184
DDX60	103.897	61.5354	146.258	2.37681	1.24903	0.00182509	0.0195784
ZXDB	139.29	104.239	174.341	1.67252	0.742022	0.00182491	0.0195784
RPS28	4932.98	3952.9	5913.05	1.49588	0.580991	0.00183019	0.0196219
RPSAP9	52.0618	35.6107	68.5129	1.92394	0.944063	0.00183668	0.0196801
GOLGA2	2405.69	2889.04	1922.34	0.66539	-0.587728	0.00184921	0.019803
YIF1B	499.087	348.132	650.042	1.86723	0.900898	0.00185665	0.0198712
CIT	359.238	237.348	481.128	2.0271	1.01942	0.00185856	0.0198801
MXD3	96.2698	62.7665	129.773	2.06755	1.04792	0.00186005	0.0198847
LTC4S	14.8504	7.14474	22.556	3.15701	1.65856	0.0018775	0.0200482
NCSTN	1464.11	1759.9	1168.32	0.663852	-0.591067	0.00187742	0.0200482
POM121C	736.483	913.483	559.484	0.612474	-0.70728	0.00188589	0.0201262
KCNJ15	442.679	537.492	347.865	0.647201	-0.627715	0.00189277	0.0201641
LOC100505696	28.6666	39.6001	17.733	0.447801	-1.15907	0.0018937	0.0201641
NRBP2	2108.78	2532.73	1684.83	0.665226	-0.588085	0.00189155	0.0201641
SLC27A3	169.548	121.481	217.614	1.79134	0.84104	0.00189377	0.0201641
GRN	10241.4	12405.7	8077.11	0.65108	-0.619094	0.00189621	0.0201786
C2orf47	171.439	130.018	212.861	1.63716	0.711198	0.00190281	0.0202256
CASP3	498.389	392.189	604.59	1.54158	0.624409	0.00190247	0.0202256
IMMP1L	36.5888	21.8612	51.3165	2.34738	1.23105	0.00190956	0.0202858
LRCH4	583.729	706.616	460.842	0.652181	-0.616656	0.00191788	0.0203509
SYCE1L	10.4907	4.42643	16.5549	3.74001	1.90304	0.00191764	0.0203509
C17orf90	203.162	155.756	250.569	1.60872	0.685915	0.00191904	0.0203517
ENO1	25936.2	20842.8	31029.6	1.48874	0.574094	0.00192031	0.0203535
ALDOC	354.486	477.621	231.351	0.484382	-1.04578	0.00192272	0.0203675
ENDOG	77.9729	53.2622	102.684	1.92789	0.947021	0.00193944	0.0205329
AQP3	44076.2	52785.9	35366.6	0.670002	-0.577763	0.00196782	0.0208215
ZNF812	114.226	83.7615	144.691	1.72742	0.788618	0.00197561	0.020892
PTHLH	1244.74	1946.17	543.317	0.279173	-1.84077	0.00198086	0.0209357
FHL1	175.095	101.398	248.793	2.45364	1.29492	0.0019871	0.0209898
COX16	14.1165	6.86603	21.3669	3.11197	1.63783	0.00200219	0.0211012
IGLON5	27.065	37.5824	16.5476	0.4403	-1.18344	0.00200046	0.0211012
MORN4	92.898	64.6374	121.159	1.87443	0.906455	0.00200179	0.0211012
PLCB3	1566.25	1882.55	1249.96	0.663972	-0.590806	0.00200214	0.0211012
NXPH4	105.12	71.6775	138.563	1.93314	0.950947	0.00200512	0.0211202
HERC2P2	598.501	724.137	472.866	0.653005	-0.614833	0.00200744	0.0211207
LOC728190	126.894	158.724	95.0646	0.598931	-0.739537	0.00200692	0.0211207
FAM83B	1040.72	1251.4	830.053	0.663301	-0.592264	0.00200914	0.0211266
XKR6	27.1162	16.3902	37.8422	2.30883	1.20716	0.00201073	0.0211314
DCLRE1A	176.94	134.475	219.405	1.63157	0.706261	0.00201639	0.0211789
ISG20L2	645.243	778.671	511.815	0.657294	-0.60539	0.00202043	0.0212094
CBX3	1271.81	998.584	1545.04	1.54723	0.629691	0.00202404	0.0212354
SAP130	573.773	694.236	453.309	0.65296	-0.614933	0.0020295	0.0212806
SNRPG	719.922	571.431	868.412	1.51971	0.6038	0.00204483	0.0214293
BRI3	446.117	351.056	541.178	1.54157	0.6244	0.00206921	0.0216604
ZNF738	73.0226	51.5446	94.5007	1.83338	0.874504	0.00206807	0.0216604
MYBL1	40.7478	26.684	54.8115	2.0541	1.0385	0.00207542	0.0217131
SERPINH1	1680.58	1346.1	2015.07	1.49697	0.582041	0.00208013	0.0217503
BLMH	352.702	276.11	429.293	1.55479	0.636719	0.00208184	0.0217544
CDKN2B	3602.27	4382.24	2822.3	0.64403	-0.6348	0.00208663	0.0217544
CPSF4	366.958	268.852	465.064	1.72981	0.790615	0.00208871	0.0217544
KISS1R	4.64108	0.679873	8.60229	12.6528	3.66138	0.00208722	0.0217544
NFKBIZ	735.912	544.87	926.954	1.70124	0.766585	0.00208647	0.0217544
PIEZO1	2875.88	3448.86	2302.9	0.667729	-0.582665	0.00208783	0.0217544
PSORS1C2	70.6255	111.308	29.943	0.26901	-1.89427	0.00208528	0.0217544
GCNT4	95.0373	120.181	69.8931	0.581563	-0.781992	0.00209018	0.0217575
AIP	283.662	220.559	346.766	1.57222	0.652799	0.00209247	0.0217659
CHMP4B	2020.43	2423.31	1617.55	0.667495	-0.58317	0.00209332	0.0217659
ARL5A	1267.75	1603.52	931.984	0.581211	-0.782865	0.00209658	0.0217755
SIX1	7.89794	2.69725	13.0986	4.85629	2.27986	0.00209627	0.0217755
SCAMP5	25.2134	7.47207	42.9547	5.74871	2.52324	0.0020987	0.0217853
NUP160	763.875	607.07	920.681	1.5166	0.600839	0.00210285	0.0218162
CC2D1A	863.567	1041	686.137	0.659115	-0.601398	0.00210669	0.0218438
GTPBP3	268.902	202.921	334.883	1.65031	0.72274	0.00211258	0.0218836
PSMD10	650.294	515.867	784.72	1.52117	0.605179	0.00211288	0.0218836
MRPL1	393.415	309.353	477.477	1.54347	0.62618	0.00211785	0.0219229
FRMD4B	1478.46	1773.62	1183.31	0.667171	-0.583872	0.00211968	0.0219297
C2orf74	90.7219	114.947	66.4965	0.578495	-0.789624	0.00212571	0.0219472
LCLAT1	350.348	274.127	426.569	1.5561	0.637933	0.00212449	0.0219472
OPA3	542.067	655.645	428.49	0.653539	-0.613654	0.002126	0.0219472
TXNDC16	62.9715	43.9317	82.0113	1.86679	0.900561	0.00212609	0.0219472
PRELID2	28.1873	17.1021	39.2726	2.29637	1.19935	0.00213373	0.0220036
QRICH1	1152.73	1385.22	920.249	0.664334	-0.59002	0.00213392	0.0220036
BRE	436.261	528.58	343.942	0.650691	-0.619955	0.00214299	0.0220849
CASP8AP2	308.853	240.622	377.085	1.56713	0.648122	0.00216521	0.0223016
SCML2	15.236	7.50795	22.964	3.05862	1.61288	0.00216765	0.0223144
ACAD8	303.052	236.512	369.591	1.56267	0.644015	0.00217074	0.0223214
COBRA1	999.929	798.561	1201.3	1.50433	0.58912	0.00216959	0.0223214
MAGED1	652.93	786.948	518.913	0.6594	-0.600775	0.00218098	0.0224144
SUPT6H	2288.37	2742.52	1834.21	0.668804	-0.580344	0.00218334	0.0224263
DOCK6	1511.36	1813.88	1208.83	0.666432	-0.585471	0.00219764	0.0225607
SNORD28	6.37565	1.72177	11.0295	6.40592	2.6794	0.00220125	0.0225853
SAFB2	613.186	740.401	485.97	0.65636	-0.60744	0.00220396	0.0226006
IQCB1	231.679	179.108	284.251	1.58703	0.666331	0.00220895	0.0226393
LOC440288	36.2683	23.2432	49.2935	2.12077	1.08459	0.00221406	0.0226792
GIT2	570.652	688.461	452.843	0.657761	-0.604365	0.00222245	0.0227526
TROAP	151.069	93.7119	208.426	2.22412	1.15323	0.002227	0.0227867
SEPSECS	180.398	131.973	228.824	1.73388	0.794	0.00222882	0.0227928
MCM8	92.3775	67.2768	117.478	1.74619	0.80421	0.00223142	0.0228068
CAMK2N1	352.145	461.984	242.306	0.524491	-0.93101	0.0022416	0.0228983
CAMSAP2	1805.77	2161.76	1449.78	0.670649	-0.576371	0.00224566	0.0229271
ASF1A	222.397	171.581	273.213	1.59232	0.671135	0.00224903	0.022949
BRP44	267.886	208.243	327.529	1.57282	0.653356	0.00225535	0.0230008
NEK9	956.102	762.457	1149.75	1.50795	0.592587	0.00226254	0.0230615
PPP1R10	836.696	1007.31	666.082	0.661248	-0.596736	0.0022756	0.023182
ITGB3BP	148.416	106.562	190.271	1.78555	0.836365	0.00227901	0.023204
NSMCE4A	296.492	231.454	361.53	1.56199	0.643387	0.00228163	0.023218
PDRG1	232.27	179.715	284.825	1.58487	0.664369	0.00228515	0.0232411
HMCN1	10.3412	16.0676	4.61476	0.28721	-1.79982	0.00229027	0.0232805
CGA	3.88225	7.16668	0.597822	0.0834169	-3.58352	0.00229254	0.0232908
C20orf72	371.788	291.944	451.632	1.54698	0.629458	0.00229562	0.0233094
STARD10	1034.9	1244.44	825.367	0.663243	-0.59239	0.00229868	0.0233256
TRAPPC10	919.086	1105.35	732.823	0.66298	-0.592963	0.00229972	0.0233256
RBM25	1822.95	2182.7	1463.2	0.670361	-0.576991	0.00231388	0.0234564
ATP6V0C	2944.86	3523	2366.72	0.671791	-0.573916	0.00231935	0.0234991
EXD3	109.15	72.961	145.339	1.99201	0.994224	0.00232356	0.0235161
TMEM107	144.012	109.011	179.013	1.64215	0.715585	0.00232241	0.0235161
SH3GL3	18.6927	30.1228	7.26249	0.241096	-2.05232	0.00233514	0.0236204
EFCAB11	36.4351	23.5607	49.3094	2.09287	1.06548	0.00233778	0.0236343
KRT6A	412421	492473	332369	0.674897	-0.567262	0.00234499	0.0236921
NUP85	611.774	486.261	737.287	1.51624	0.600496	0.00234604	0.0236921
ARAF	580.773	701.485	460.061	0.655838	-0.608588	0.00235224	0.0237289
DTNB	230.544	178.678	282.409	1.58055	0.660424	0.00235206	0.0237289
RALGAPA2	980.864	1176.9	784.823	0.666854	-0.584557	0.0023561	0.023755
NUDT19	298.7	233.367	364.034	1.55992	0.641472	0.00236479	0.0238297
ACADVL	5173.08	6178.66	4167.49	0.674497	-0.568116	0.0023728	0.0238975
CASP10	364.35	266.252	462.449	1.73689	0.796504	0.002384	0.023954
CCDC77	156.556	118.953	194.158	1.63223	0.706845	0.00238354	0.023954
FAM64A	71.5783	43.2335	99.9232	2.31125	1.20867	0.00238274	0.023954
GOLGA8A	977.255	781.955	1172.56	1.49952	0.584498	0.00238485	0.023954
NDUFA1	723.587	515.124	932.051	1.80937	0.855491	0.00238469	0.023954
C5orf46	82.7506	127.654	37.8474	0.296485	-1.75397	0.00238895	0.0239693
ETNK1	472.09	325.25	618.93	1.90294	0.928228	0.00238843	0.0239693
CDKN1A	5296.6	6325.08	4268.13	0.674794	-0.56748	0.00239084	0.0239754
SRSF3	2917.96	2350.32	3485.59	1.48303	0.568543	0.00239888	0.0240431
MICA	160.379	198.316	122.442	0.617405	-0.695711	0.00240311	0.0240725
SNX29	303.274	368.894	237.655	0.644237	-0.634336	0.00241057	0.0241342
ST7	192.434	236.788	148.08	0.625369	-0.67722	0.00242375	0.0242531
NTHL1	96.4737	71.2209	121.727	1.70914	0.773271	0.00242551	0.0242577
RNF44	752.11	905.015	599.206	0.662095	-0.594889	0.00244494	0.0244389
ZNF430	173.635	217.273	129.996	0.598307	-0.741041	0.00244695	0.0244459
SPTBN2	4393.96	5327.27	3460.65	0.649611	-0.622352	0.00245369	0.0245001
PLXNA1	2748.43	3286.32	2210.54	0.672648	-0.572076	0.00246555	0.0246053
KIAA1731	285.455	222.826	348.085	1.56214	0.643523	0.00247479	0.0246747
OSBP2	460.818	622.879	298.756	0.479637	-1.05999	0.00247516	0.0246747
ZYX	2002.52	2473.46	1531.57	0.6192	-0.691522	0.00248383	0.0247479
CEP78	86.5057	62.8958	110.116	1.75076	0.807984	0.00248586	0.0247548
C15orf23	222.597	172.446	272.747	1.58164	0.66142	0.00248912	0.0247615
PCDHGB4	25.5771	35.5802	15.574	0.437717	-1.19193	0.00248953	0.0247615
RPS6KC1	220.481	269.916	171.045	0.633696	-0.658137	0.00249052	0.0247615
TFAP2E	41.4668	57.8817	25.0518	0.432811	-1.20819	0.00249256	0.0247686
HIPK2	1612.42	1995.17	1229.66	0.616319	-0.698251	0.00249599	0.0247894
ACTL6A	708.797	565.38	852.214	1.50733	0.591994	0.00250181	0.024834
NUP88	492.386	390.394	594.378	1.52251	0.60645	0.00250991	0.024901
EPAS1	5251.64	6262.07	4241.2	0.677284	-0.562167	0.00251195	0.0249081
BNIPL	1266.41	1561.85	970.965	0.621677	-0.685762	0.00251968	0.0249714
RNF25	256.648	313.375	199.921	0.63796	-0.648462	0.00254661	0.0252114
ZFP14	49.0178	33.3472	64.6883	1.93984	0.955937	0.00254534	0.0252114
MYO9B	1030.59	1235.93	825.238	0.667704	-0.58272	0.0025608	0.0253384
KIF14	210.479	120.849	300.108	2.48333	1.31228	0.00256517	0.0253682
C7orf61	3.69116	0.344828	7.0375	20.4087	4.35111	0.00256891	0.0253865
SATB1	66.0579	89.7924	42.3234	0.471347	-1.08514	0.00256975	0.0253865
NPIPL3	181.003	227.689	134.317	0.589914	-0.761424	0.00257483	0.0254232
CLPB	124.649	155.633	93.6648	0.601831	-0.73257	0.00258072	0.0254525
TREX1	81.9329	59.4786	104.387	1.75504	0.811501	0.0025819	0.0254525
ZCCHC6	1925.42	2298.88	1551.96	0.675091	-0.566845	0.00258092	0.0254525
FRY	32.9152	47.1591	18.6714	0.395923	-1.33671	0.002585	0.0254696
FAM73B	304.615	238.999	370.231	1.54909	0.631422	0.00258982	0.0255035
C14orf1	959.523	1166.69	752.351	0.644857	-0.632949	0.00259502	0.0255413
RAB20	38.6149	25.2848	51.9449	2.05439	1.03871	0.00260009	0.0255777
PYCR2	744.486	594.701	894.271	1.50373	0.588547	0.00261018	0.0256633
JPH2	87.5509	64.0699	111.032	1.73298	0.793256	0.0026242	0.0257876
MANF	830.539	996.349	664.729	0.667165	-0.583884	0.00262743	0.0258056
PDIA3	5396.68	6429.68	4363.67	0.678677	-0.559204	0.00263944	0.02591
DFFA	471.648	569.069	374.228	0.657615	-0.604686	0.00267633	0.0262582
LGALSL	1136.76	1360.16	913.358	0.671506	-0.574528	0.00268496	0.0263291
SMURF1	902.948	1082.21	723.688	0.668715	-0.580537	0.00270157	0.026478
CLN8	477.596	576.766	378.426	0.656116	-0.607977	0.00272327	0.0266678
SMC3	1147.02	921.538	1372.51	1.48937	0.574701	0.00272381	0.0266678
LRFN4	391.403	309.739	473.067	1.52731	0.610994	0.00273468	0.0267602
TFAP4	235.136	182.893	287.379	1.5713	0.651955	0.00273707	0.0267695
PDE3A	37.8236	62.0744	13.5727	0.218652	-2.19329	0.00274277	0.0268112
APBB3	329.687	259.301	400.074	1.5429	0.625641	0.00277429	0.0270908
CEP170	345.027	417.327	272.727	0.65351	-0.613719	0.00277383	0.0270908
C9orf72	190.111	140.102	240.12	1.71389	0.777276	0.00277634	0.0270966
C6orf192	131.001	99.0933	162.908	1.64398	0.717197	0.00278445	0.0271338
CUL9	704.033	844.88	563.186	0.666587	-0.585135	0.00278452	0.0271338
IFFO1	11.7722	18.0357	5.50864	0.305429	-1.71109	0.00278317	0.0271338
PANK1	391.296	480.159	302.433	0.629861	-0.666894	0.00279505	0.0272221
CHCHD1	304.778	230.335	379.221	1.64639	0.719304	0.00280299	0.0272709
MYO10	2221.13	2652.38	1789.89	0.674825	-0.567414	0.00280299	0.0272709
MRPS16	895.946	718.224	1073.67	1.4949	0.580044	0.00280474	0.0272737
TMEM126B	264.332	206.765	321.899	1.55683	0.638612	0.00281225	0.0273181
TMEM9	567.26	442.126	692.394	1.56606	0.647135	0.0028113	0.0273181
ATP13A3	1441.83	1159.7	1723.96	1.48656	0.57198	0.00281475	0.0273282
FAR1	1455.8	1170.78	1740.82	1.48689	0.572303	0.0028191	0.0273562
FAM72D	62.8066	36.3562	89.2571	2.45508	1.29577	0.0028281	0.0274292
CENPA	120.095	71.0602	169.13	2.3801	1.25102	0.00284437	0.0275583
SH3D19	1155.99	1381.5	930.475	0.673523	-0.570201	0.00284305	0.0275583
CACYBP	777.686	622.693	932.679	1.49782	0.582861	0.00284949	0.0275934
BHLHE40	5252.62	6251.03	4254.22	0.680564	-0.555198	0.00285493	0.0276174
CCDC15	58.172	37.2527	79.0912	2.1231	1.08617	0.00285355	0.0276174
FAM195A	95.9483	62.9227	128.974	2.04972	1.03543	0.00285733	0.0276263
TIMM9	232.822	181.559	284.084	1.56469	0.64588	0.00286122	0.0276495
TMEM2	362.258	472.362	252.153	0.533814	-0.905591	0.00288121	0.0278283
PFN2	1169.9	940.284	1399.52	1.4884	0.573764	0.00292267	0.0282141
C11orf41	21.7872	30.7894	12.785	0.415241	-1.26798	0.00294728	0.0284258
GPR1	503.288	607.41	399.165	0.65716	-0.605684	0.00294918	0.0284258
PROM2	6175.28	7346.59	5003.97	0.681127	-0.554004	0.0029488	0.0284258
ATP7B	134.937	168.18	101.693	0.60467	-0.72578	0.00295455	0.0284627
MARCH2	182.043	228.521	135.565	0.593226	-0.753345	0.00296219	0.0285217
CCDC112	139.131	172.081	106.18	0.617037	-0.696572	0.00298511	0.0287274
PARP10	451.016	334.535	567.498	1.69638	0.762459	0.00299296	0.0287881
STIP1	2435.09	2900.54	1969.64	0.679061	-0.558386	0.00300735	0.0289116
MBD1	1198.58	1432.93	964.23	0.672908	-0.57152	0.003009	0.0289125
VSIG10L	4206.91	5009.85	3403.96	0.679453	-0.557553	0.00301315	0.0289374
INO80E	319.3	387.003	251.596	0.650113	-0.621237	0.00301563	0.0289464
MLH1	417.989	331.661	504.318	1.52058	0.604624	0.00302731	0.0290434
HSD17B7	95.5604	120.142	70.9785	0.590787	-0.759291	0.00303947	0.0291451
SIX4	58.743	41.0361	76.45	1.863	0.897624	0.00304894	0.0292208
TSC2	1141.7	1364.37	919.026	0.67359	-0.570058	0.00305973	0.0293091
RPS10P7	7.77654	2.72927	12.8238	4.69862	2.23224	0.00306613	0.0293553
NHSL1	380.207	458.97	301.444	0.656783	-0.606511	0.00307566	0.0294315
PDLIM4	718.02	860.827	575.213	0.66821	-0.581627	0.00307766	0.0294355
MLL5	1023.13	1222.81	823.455	0.67341	-0.570442	0.00309618	0.0295974
PTPN22	159.077	227.197	90.9566	0.400342	-1.32069	0.00311188	0.0297322
MAPKBP1	771.439	923.467	619.411	0.670745	-0.576165	0.00312879	0.0298631
NOL6	1658.03	2042.93	1273.14	0.623191	-0.682254	0.0031275	0.0298631
ESRP2	2321.51	2843.5	1799.53	0.632858	-0.660047	0.00313681	0.0298783
NIF3L1	441.466	351.264	531.668	1.51358	0.597968	0.0031363	0.0298783
TMEM179B	419.175	505.395	332.955	0.658802	-0.602084	0.00313503	0.0298783
ZBED2	413.402	517.69	309.114	0.597102	-0.74395	0.00313239	0.0298783
ACP5	33.438	44.5745	22.3016	0.500322	-0.99907	0.00315572	0.0300431
CCL28	2.60119	0	5.20238	Inf	Inf	0.00316421	0.0301085
FMN1	266.758	323.627	209.89	0.648554	-0.624702	0.00318326	0.0301664
LOC439949	6.05852	1.70576	10.4113	6.10361	2.60966	0.00317934	0.0301664
LONP1	1474.15	1126.86	1821.43	1.61637	0.692759	0.00317692	0.0301664
NNMT	187.617	134.554	240.679	1.78871	0.838923	0.00318061	0.0301664
PARP16	101.641	75.8626	127.419	1.6796	0.748115	0.00317946	0.0301664
RBM12B	226.297	176.091	276.503	1.57023	0.65098	0.00317796	0.0301664
SH3TC2	320.684	387.717	253.65	0.654214	-0.612166	0.00317807	0.0301664
SLC16A9	27.4646	12.8778	42.0515	3.26541	1.70727	0.00318279	0.0301664
SLC29A1	817.852	658.276	977.428	1.48483	0.570297	0.00318678	0.0301844
ERBB2	3720.03	4422.96	3017.1	0.682145	-0.55185	0.00319387	0.030234
NDUFA4	1086.29	870.605	1301.98	1.49549	0.580616	0.0031955	0.030234
SEC13	1167.97	1394.46	941.483	0.675157	-0.566704	0.00319689	0.030234
STAM	436.328	524.812	347.844	0.662799	-0.593357	0.00319996	0.0302477
SIK3	558.603	670.982	446.224	0.665031	-0.588507	0.00321002	0.0303274
SKA1	105.897	71.9992	139.794	1.9416	0.957249	0.00321227	0.0303332
LOC374443	51.0716	28.683	73.4601	2.5611	1.35676	0.00322125	0.0304026
BRAF	152.082	187.01	117.155	0.626462	-0.6747	0.00322532	0.0304256
COPS4	479.424	382.107	576.742	1.50937	0.59395	0.0032432	0.0305633
GTF2A2	865.677	695.561	1035.79	1.48915	0.574486	0.00324241	0.0305633
PMM1	183.621	142.188	225.054	1.58279	0.662469	0.00324794	0.0305925
NUP155	362.287	286.849	437.726	1.52598	0.609734	0.00324988	0.0305952
C9orf100	42.2564	26.4513	58.0616	2.19504	1.13425	0.00325841	0.0306494
STRADB	198.499	137.495	259.504	1.88738	0.916383	0.00325893	0.0306494
CLK3	517.727	622.148	413.306	0.66432	-0.590049	0.00327007	0.0307387
AHDC1	1113.93	1330.52	897.335	0.674425	-0.568271	0.00328163	0.0308317
CENPE	504.673	300.918	708.428	2.35422	1.23525	0.00328921	0.0308874
SFRP1	1013.3	607.801	1418.8	2.33431	1.223	0.00329756	0.0309502
CCDC18	127.386	96.4621	158.31	1.64116	0.714716	0.00330237	0.0309797
HMGN5	16.6199	26.8601	6.37964	0.237513	-2.07392	0.00330736	0.0309953
UQCRC1	3243.55	2634.5	3852.59	1.46236	0.548297	0.00330701	0.0309953
ABCF1	1307.81	1560.86	1054.77	0.675762	-0.565412	0.00331531	0.0310541
EVPL	10484.5	12456.8	8512.29	0.683345	-0.549313	0.00331856	0.0310689
ANKRD17	2370.73	2818.62	1922.84	0.68219	-0.551755	0.00332548	0.0310975
POLM	151.612	186.689	116.534	0.624216	-0.679883	0.00332662	0.0310975
ZFYVE26	498.004	627.771	368.237	0.586578	-0.769605	0.00332358	0.0310975
SRCAP	1941.53	2396.06	1487	0.620603	-0.688257	0.00334046	0.0312112
SLC1A5	7668.32	5000.15	10336.5	2.06724	1.0477	0.00335493	0.0313306
CDH23	8.09903	3.06432	13.1338	4.28603	2.09964	0.00335681	0.0313325
NUAK1	109.333	136.225	82.4405	0.605179	-0.724567	0.00335994	0.0313459
BCAS3	227.76	276.786	178.734	0.645747	-0.630958	0.00336655	0.031369
MAN2B1	955.676	1141.4	769.955	0.674572	-0.567955	0.00336571	0.031369
SCD	24734.6	31774.9	17694.3	0.556864	-0.844603	0.00336834	0.031369
ZNF850	13.2401	6.50045	19.9797	3.07359	1.61993	0.00336915	0.031369
[truncated: 1,007 more rows]
