# Supplementary material for: Functional variants of human papillomavirus type 16 demonstrate host genome integration and transcriptional alterations corresponding to their unique cancer epidemiology
Source: BMC Genomics. 2016 Nov 2;17:851. doi: 10.1186/s12864-016-3203-3 (PMC5094076; doi:10.1186/s12864-016-3203-3)
Supplement: Additional file 5: — GO output. Significantly enriched GO terms (biological processes) for NIKS and AAE6 contrast as well as EPE6 and AAE6 contrast. (XLSX 28 kb) [file 12864_2016_3203_MOESM5_ESM.xlsx]

## Sheet: NIKS vs AAE6
Enrichment from http://geneontology.org/	Biological processes category only				56 mapped, 5 unmapped: LOC100216001 LOC375010 LOC92249 KDM5B-AS1 LINC00340
Significant Downregulated 10-5, 61 genes	Human				bonf corrected
Term	Background frequency	Sample frequency	Expected	+/-	P-value
epidermis development (GO:0008544)	255	9	0.6549	+	1.152e-06
skin development (GO:0043588)	298	9	0.7654	+	4.305e-06
tissue development (GO:0009888)	1496	17	3.842	+	7.341e-06
anatomical structure development (GO:0048856)	4194	28	10.77	+	1.37e-05
developmental process (GO:0032502)	4775	30	12.26	+	1.393e-05
multicellular organismal development (GO:0007275)	4200	28	10.79	+	1.413e-05
cell differentiation (GO:0030154)	2929	23	7.523	+	1.858e-05
epithelium development (GO:0060429)	940	13	2.414	+	3.567e-05
cellular developmental process (GO:0048869)	3064	23	7.869	+	4.191e-05
single-organism developmental process (GO:0044767)	4723	29	12.13	+	4.437e-05
single-multicellular organism process (GO:0044707)	5707	32	14.66	+	5.746e-05
system development (GO:0048731)	3667	25	9.418	+	6.514e-05
multicellular organismal process (GO:0032501)	5952	32	15.29	+	0.0001556
hemidesmosome assembly (GO:0031581)	12	3	0.03082	+	0.0002758
single-organism process (GO:0044699)	12059	47	30.97	+	0.0003447
cell adhesion (GO:0007155)	818	11	2.101	+	0.0003934
biological adhesion (GO:0022610)	821	11	2.109	+	0.0004071
cell development (GO:0048468)	1432	14	3.678	+	0.0007028
organ development (GO:0048513)	2624	19	6.739	+	0.00101
single-organism cellular process (GO:0044763)	10657	43	27.37	+	0.001105
axonogenesis (GO:0007409)	461	8	1.184	+	0.001399
neuron projection development (GO:0031175)	618	9	1.587	+	0.001632
cell morphogenesis involved in differentiation (GO:0000904)	624	9	1.603	+	0.00176
axon development (GO:0061564)	481	8	1.235	+	0.00189
cell morphogenesis involved in neuron differentiation (GO:0048667)	499	8	1.282	+	0.002447
neuron projection morphogenesis (GO:0048812)	514	8	1.32	+	0.003011
neuron development (GO:0048666)	747	9	1.919	+	0.006978
cell-substrate junction assembly (GO:0007044)	39	3	0.1002	+	0.009013
endodermal cell differentiation (GO:0035987)	39	3	0.1002	+	0.009013
biological_process (GO:0008150)	15875	52	40.77	+	0.01031
epithelial cell differentiation (GO:0030855)	474	7	1.217	+	0.01276
endocrine hormone secretion (GO:0060986)	9	2	0.02312	+	0.01577
extracellular matrix organization (GO:0030198)	355	6	0.9118	+	0.01837
extracellular structure organization (GO:0043062)	356	6	0.9143	+	0.01865
cellular component movement (GO:0006928)	1256	11	3.226	+	0.01877
cell projection morphogenesis (GO:0048858)	672	8	1.726	+	0.01882
cell morphogenesis (GO:0000902)	855	9	2.196	+	0.01902
endoderm formation (GO:0001706)	51	3	0.131	+	0.01972
axon guidance (GO:0007411)	363	6	0.9323	+	0.02067
neuron projection guidance (GO:0097485)	363	6	0.9323	+	0.02067
cell part morphogenesis (GO:0032990)	690	8	1.772	+	0.02244
locomotion (GO:0040011)	1088	10	2.794	+	0.0251
anatomical structure morphogenesis (GO:0009653)	2001	14	5.139	+	0.02574
epidermal cell differentiation (GO:0009913)	137	4	0.3519	+	0.02691
cell projection organization (GO:0030030)	905	9	2.324	+	0.02874
neuron differentiation (GO:0030182)	914	9	2.347	+	0.03086
negative regulation of fibroblast growth factor receptor signaling pathway (GO:0040037)	13	2	0.03339	+	0.03269
cellular component morphogenesis (GO:0032989)	926	9	2.378	+	0.0339
chemotaxis (GO:0006935)	583	7	1.497	+	0.04383
taxis (GO:0042330)	583	7	1.497	+	0.04383
Enrichment from http://geneontology.org/	Biological processes category only				236 mapped, 12 unmapped: LOC254559 CECR7 TMEM22 TCAM1P SNHG5 SNHG6 C11orf82 C11orf10 MTCP1NB C11orf31 PRIM2 AFAP1-AS1
Significant Upregulated 10-5, 248 genes	Human				bonf corrected
Term	Background frequency	Sample frequency	Expected	+/-	P-value
cell cycle (GO:0007049)	1235	84	13.37	+	2.437e-41
mitotic cell cycle (GO:0000278)	743	68	8.042	+	3.027e-40
cell cycle process (GO:0022402)	961	73	10.4	+	3.095e-38
DNA replication (GO:0006260)	200	41	2.165	+	2.112e-36
DNA metabolic process (GO:0006259)	779	65	8.432	+	6.898e-36
cell cycle phase (GO:0022403)	287	41	3.106	+	2.646e-30
biological phase (GO:0044848)	291	41	3.15	+	4.505e-30
mitotic cell cycle process (GO:1903047)	673	55	7.284	+	2.52e-29
DNA-dependent DNA replication (GO:0006261)	87	25	0.9417	+	4.953e-25
mitotic interphase (GO:0051329)	129	27	1.396	+	1.409e-23
interphase (GO:0051325)	129	27	1.396	+	1.409e-23
organelle fission (GO:0048285)	436	41	4.719	+	1.974e-23
nuclear division (GO:0000280)	410	40	4.438	+	2.188e-23
cell cycle checkpoint (GO:0000075)	248	33	2.684	+	4.762e-23
S phase (GO:0051320)	115	25	1.245	+	4.082e-22
mitotic S phase (GO:0000084)	115	25	1.245	+	4.082e-22
DNA strand elongation involved in DNA replication (GO:0006271)	33	17	0.3572	+	8.282e-21
DNA strand elongation (GO:0022616)	35	17	0.3788	+	2.21e-20
mitotic nuclear division (GO:0007067)	307	31	3.323	+	3.965e-18
cell cycle phase transition (GO:0044770)	299	30	3.236	+	2.045e-17
DNA repair (GO:0006281)	398	33	4.308	+	7.268e-17
chromosome organization (GO:0051276)	739	43	7.999	+	8.349e-17
mitotic cell cycle phase transition (GO:0044772)	295	29	3.193	+	1.503e-16
cell cycle G1/S phase transition (GO:0044843)	169	23	1.829	+	8.168e-16
G1/S transition of mitotic cell cycle (GO:0000082)	169	23	1.829	+	8.168e-16
cell division (GO:0051301)	440	33	4.762	+	1.355e-15
DNA conformation change (GO:0071103)	191	23	2.067	+	1.108e-14
organelle organization (GO:0006996)	2357	73	25.51	+	1.3e-14
single-organism organelle organization (GO:1902589)	1598	59	17.3	+	1.501e-14
nucleic acid metabolic process (GO:0090304)	3740	94	40.48	+	4.755e-14
cellular aromatic compound metabolic process (GO:0006725)	4766	108	51.59	+	9.829e-14
nucleobase-containing compound metabolic process (GO:0006139)	4582	105	49.59	+	1.639e-13
heterocycle metabolic process (GO:0046483)	4765	107	51.57	+	2.922e-13
cellular nitrogen compound metabolic process (GO:0034641)	4987	110	53.98	+	2.981e-13
cellular response to DNA damage stimulus (GO:0006974)	643	36	6.96	+	3.021e-13
organic cyclic compound metabolic process (GO:1901360)	4995	109	54.06	+	9.853e-13
cellular component organization (GO:0016043)	4309	98	46.64	+	5.305e-12
nitrogen compound metabolic process (GO:0006807)	5406	112	58.51	+	1.267e-11
cellular metabolic process (GO:0044237)	8323	147	90.09	+	1.728e-11
cellular component organization or biogenesis (GO:0071840)	4420	98	47.84	+	2.71e-11
mitotic recombination (GO:0006312)	32	11	0.3464	+	3.646e-11
single-organism cellular process (GO:0044763)	10657	171	115.3	+	4.364e-11
DNA replication initiation (GO:0006270)	23	10	0.2489	+	4.849e-11
DNA recombination (GO:0006310)	187	19	2.024	+	1.268e-10
primary metabolic process (GO:0044238)	8451	146	91.47	+	1.845e-10
macromolecular complex subunit organization (GO:0043933)	1758	55	19.03	+	1.947e-10
single-organism process (GO:0044699)	12059	183	130.5	+	2.673e-10
metabolic process (GO:0008152)	9540	157	103.3	+	4.448e-10
telomere maintenance via semi-conservative replication (GO:0032201)	21	9	0.2273	+	9.11e-10
cellular macromolecule metabolic process (GO:0044260)	6145	116	66.51	+	2.355e-09
biological_process (GO:0008150)	15875	214	171.8	+	2.382e-09
organic substance metabolic process (GO:0071704)	8706	146	94.23	+	2.575e-09
cellular response to stress (GO:0033554)	1327	45	14.36	+	2.743e-09
nuclear DNA replication (GO:0033260)	24	9	0.2598	+	2.946e-09
cell cycle DNA replication (GO:0044786)	25	9	0.2706	+	4.215e-09
telomere maintenance via recombination (GO:0000722)	25	9	0.2706	+	4.215e-09
macromolecule metabolic process (GO:0043170)	6821	123	73.83	+	7.405e-09
cellular process (GO:0009987)	13303	191	144	+	1.042e-08
protein complex subunit organization (GO:0071822)	1176	41	12.73	+	1.167e-08
mitotic prometaphase (GO:0000236)	99	13	1.072	+	3.191e-08
regulation of cell cycle (GO:0051726)	821	33	8.886	+	3.486e-08
cellular biosynthetic process (GO:0044249)	4162	87	45.05	+	3.943e-08
nucleotide-excision repair, DNA gap filling (GO:0006297)	22	8	0.2381	+	5.376e-08
telomere maintenance via telomere lengthening (GO:0010833)	35	9	0.3788	+	7.93e-08
DNA duplex unwinding (GO:0032508)	52	10	0.5628	+	1.288e-07
DNA packaging (GO:0006323)	136	14	1.472	+	1.383e-07
chromatin remodeling at centromere (GO:0031055)	25	8	0.2706	+	1.454e-07
protein-DNA complex assembly (GO:0065004)	113	13	1.223	+	1.56e-07
DNA geometric change (GO:0032392)	54	10	0.5845	+	1.843e-07
biosynthetic process (GO:0009058)	4306	87	46.61	+	2.305e-07
cellular macromolecule biosynthetic process (GO:0034645)	3316	73	35.89	+	2.74e-07
meiotic nuclear division (GO:0007126)	121	13	1.31	+	3.518e-07
telomere maintenance (GO:0000723)	60	10	0.6494	+	4.997e-07
macromolecule biosynthetic process (GO:0009059)	3368	73	36.45	+	5.455e-07
organic substance biosynthetic process (GO:1901576)	4234	85	45.83	+	5.635e-07
telomere organization (GO:0032200)	61	10	0.6602	+	5.84e-07
meiotic cell cycle (GO:0051321)	157	14	1.699	+	8.458e-07
centromere complex assembly (GO:0034508)	32	8	0.3464	+	9.817e-07
protein-DNA complex subunit organization (GO:0071824)	136	13	1.472	+	1.394e-06
regulation of DNA metabolic process (GO:0051052)	260	17	2.814	+	1.664e-06
meiotic cell cycle process (GO:1903046)	90	11	0.9741	+	1.837e-06
regulation of mitotic cell cycle (GO:0007346)	386	20	4.178	+	3.534e-06
regulation of transcription involved in G1/S transition of mitotic cell cycle (GO:0000083)	26	7	0.2814	+	5.791e-06
chromatin assembly (GO:0031497)	101	11	1.093	+	5.886e-06
single-organism metabolic process (GO:0044710)	4392	84	47.54	+	7.54e-06
macromolecular complex assembly (GO:0065003)	1029	33	11.14	+	8.631e-06
double-strand break repair via homologous recombination (GO:0000724)	61	9	0.6602	+	9.228e-06
nucleotide-excision repair (GO:0006289)	82	10	0.8875	+	9.238e-06
recombinational repair (GO:0000725)	62	9	0.6711	+	1.058e-05
centrosome organization (GO:0051297)	62	9	0.6711	+	1.058e-05
transcription-coupled nucleotide-excision repair (GO:0006283)	47	8	0.5087	+	1.85e-05
regulation of cell cycle process (GO:0010564)	476	21	5.152	+	2.248e-05
microtubule organizing center organization (GO:0031023)	68	9	0.736	+	2.298e-05
double-strand break repair (GO:0006302)	117	11	1.266	+	2.552e-05
DNA unwinding involved in DNA replication (GO:0006268)	10	5	0.1082	+	3.15e-05
DNA biosynthetic process (GO:0071897)	51	8	0.552	+	3.427e-05
chromatin assembly or disassembly (GO:0006333)	121	11	1.31	+	3.556e-05
M phase (GO:0000279)	216	14	2.338	+	4.205e-05
mitotic M phase (GO:0000087)	216	14	2.338	+	4.205e-05
postreplication repair (GO:0006301)	21	6	0.2273	+	4.31e-05
meiosis I (GO:0007127)	74	9	0.801	+	4.651e-05
chromosome segregation (GO:0007059)	155	12	1.678	+	5.219e-05
chromatin organization (GO:0006325)	553	22	5.986	+	6.312e-05
protein complex assembly (GO:0006461)	856	28	9.265	+	7.175e-05
CENP-A containing nucleosome assembly (GO:0034080)	23	6	0.2489	+	7.307e-05
CENP-A containing chromatin organization (GO:0061641)	23	6	0.2489	+	7.307e-05
protein complex biogenesis (GO:0070271)	860	28	9.308	+	7.873e-05
cell cycle G2/M phase transition (GO:0044839)	141	11	1.526	+	0.0001585
G2/M transition of mitotic cell cycle (GO:0000086)	141	11	1.526	+	0.0001585
regulation of DNA replication (GO:0006275)	115	10	1.245	+	0.0001995
nucleosome assembly (GO:0006334)	89	9	0.9633	+	0.0002129
regulation of mitotic cell cycle phase transition (GO:1901990)	250	14	2.706	+	0.0002357
DNA integrity checkpoint (GO:0031570)	150	11	1.624	+	0.0002876
regulation of cell cycle phase transition (GO:1901987)	262	14	2.836	+	0.0004056
histone exchange (GO:0043486)	31	6	0.3355	+	0.0004076
response to stress (GO:0006950)	3100	61	33.55	+	0.0005493
DNA replication-independent nucleosome assembly (GO:0006336)	33	6	0.3572	+	0.0005825
regulation of DNA-dependent DNA replication (GO:0090329)	33	6	0.3572	+	0.0005825
DNA replication-independent nucleosome organization (GO:0034724)	33	6	0.3572	+	0.0005825
DNA-dependent DNA replication maintenance of fidelity (GO:0045005)	19	5	0.2057	+	0.0007205
chromatin modification (GO:0016568)	468	18	5.065	+	0.001317
prophase (GO:0051324)	59	7	0.6386	+	0.001327
mitotic prophase (GO:0000088)	59	7	0.6386	+	0.001327
nucleosome organization (GO:0034728)	112	9	1.212	+	0.00136
chromatin remodeling (GO:0006338)	115	9	1.245	+	0.001678
cellular component disassembly (GO:0022411)	357	15	3.864	+	0.003027
kinetochore organization (GO:0051383)	12	4	0.1299	+	0.003027
response to ionizing radiation (GO:0010212)	125	9	1.353	+	0.003239
cellular macromolecular complex assembly (GO:0034622)	503	18	5.444	+	0.003458
anaphase (GO:0051322)	160	10	1.732	+	0.003558
mitotic anaphase (GO:0000090)	160	10	1.732	+	0.003558
translesion synthesis (GO:0019985)	13	4	0.1407	+	0.004134
positive regulation of mitotic cell cycle (GO:0045931)	101	8	1.093	+	0.005109
nucleobase-containing compound catabolic process (GO:0034655)	905	25	9.795	+	0.005939
negative regulation of cell cycle process (GO:0010948)	252	12	2.728	+	0.007125
ATP-dependent chromatin remodeling (GO:0043044)	52	6	0.5628	+	0.007519
RNA catabolic process (GO:0006401)	217	11	2.349	+	0.008897
response to radiation (GO:0009314)	442	16	4.784	+	0.009293
phosphorus metabolic process (GO:0006793)	2300	46	24.89	+	0.009479
cellular component assembly (GO:0022607)	1555	35	16.83	+	0.009703
cellular protein complex disassembly (GO:0043624)	111	8	1.201	+	0.009917
G2 DNA damage checkpoint (GO:0031572)	34	5	0.368	+	0.01159
viral transcription (GO:0019083)	83	7	0.8984	+	0.01163
anatomical structure homeostasis (GO:0060249)	226	11	2.446	+	0.01279
phosphate-containing compound metabolic process (GO:0006796)	2258	45	24.44	+	0.0128
cellular nitrogen compound catabolic process (GO:0044270)	950	25	10.28	+	0.01302
heterocycle catabolic process (GO:0046700)	950	25	10.28	+	0.01302
aromatic compound catabolic process (GO:0019439)	952	25	10.3	+	0.01347
microtubule cytoskeleton organization (GO:0000226)	272	12	2.944	+	0.01476
translational termination (GO:0006415)	88	7	0.9525	+	0.01673
regulation of cyclin-dependent protein serine/threonine kinase activity (GO:0000079)	88	7	0.9525	+	0.01673
regulation of cell division (GO:0051302)	233	11	2.522	+	0.01675
negative regulation of mitotic cell cycle phase transition (GO:1901991)	193	10	2.089	+	0.01705
mitotic nuclear envelope disassembly (GO:0007077)	37	5	0.4005	+	0.01723
nuclear envelope disassembly (GO:0051081)	39	5	0.4221	+	0.02203
chromosome organization involved in meiosis (GO:0070192)	39	5	0.4221	+	0.02203
membrane disassembly (GO:0030397)	39	5	0.4221	+	0.02203
cellular macromolecule catabolic process (GO:0044265)	748	21	8.096	+	0.0224
negative regulation of cell cycle phase transition (GO:1901988)	200	10	2.165	+	0.0228
viral gene expression (GO:0019080)	93	7	1.007	+	0.02354
organic cyclic compound catabolic process (GO:1901361)	987	25	10.68	+	0.0238
nucleus organization (GO:0006997)	95	7	1.028	+	0.02683
cellular component biogenesis (GO:0044085)	1705	36	18.45	+	0.02721
heterochromatin organization (GO:0070828)	8	3	0.08659	+	0.02906
protein complex disassembly (GO:0043241)	130	8	1.407	+	0.02947
organic substance catabolic process (GO:1901575)	1921	39	20.79	+	0.0307
mitotic cell cycle checkpoint (GO:0007093)	168	9	1.818	+	0.03109
mismatch repair (GO:0006298)	22	4	0.2381	+	0.03142
multi-organism metabolic process (GO:0044033)	99	7	1.072	+	0.03453
cellular catabolic process (GO:0044248)	1799	37	19.47	+	0.03654
regulation of double-strand break repair (GO:2000779)	23	4	0.2489	+	0.03722
histone phosphorylation (GO:0016572)	23	4	0.2489	+	0.03722
single-organism biosynthetic process (GO:0044711)	1147	27	12.41	+	0.04075
translational elongation (GO:0006414)	104	7	1.126	+	0.04658
negative regulation of mitotic cell cycle (GO:0045930)	219	10	2.37	+	0.04734
macromolecular complex disassembly (GO:0032984)	140	8	1.515	+	0.04864

## Sheet: EPE6 vs AAE6
Enrichment from http://geneontology.org/	Biological processes category only				24 mapped, 2 unmapped: LOC100216001 LOC375010
Significant Downregulated 10-5, 26 genes	Human				bonf corrected
Term	Background frequency	Sample frequency	Expected	+/-	P-value
phospholipid catabolic process (GO:0009395)	23	2	0.02532	+	0.005141
positive regulation of cAMP catabolic process (GO:0030822)	2	1	0.002201	+	0.03738
positive regulation of cyclic nucleotide catabolic process (GO:0030807)	2	1	0.002201	+	0.03738
positive regulation of high-density lipoprotein particle clearance (GO:0010983)	2	1	0.002201	+	0.03738
Enrichment from http://geneontology.org/	Biological processes category only				147 mapped, 5 unmapped: LOC254559 CECR7 TCAM1P C11orf82 TMEM22
Significant Upregulated 10-5, 152 genes	Human				bonf corrected
Term	Background frequency	Sample frequency	Expected	+/-	P-value
cell cycle (GO:0007049)	1235	59	8.326	+	2.143e-32
mitotic cell cycle (GO:0000278)	743	48	5.009	+	3.39e-31
cell cycle phase (GO:0022403)	287	34	1.935	+	1.267e-29
biological phase (GO:0044848)	291	34	1.962	+	1.988e-29
DNA metabolic process (GO:0006259)	779	47	5.252	+	3.616e-29
DNA replication (GO:0006260)	200	30	1.348	+	7.845e-29
cell cycle process (GO:0022402)	961	49	6.479	+	2.656e-27
mitotic interphase (GO:0051329)	129	22	0.8697	+	7.027e-22
interphase (GO:0051325)	129	22	0.8697	+	7.027e-22
mitotic cell cycle process (GO:1903047)	673	37	4.537	+	6.459e-21
DNA strand elongation involved in DNA replication (GO:0006271)	33	15	0.2225	+	8.878e-21
DNA strand elongation (GO:0022616)	35	15	0.236	+	2.122e-20
S phase (GO:0051320)	115	20	0.7753	+	6.247e-20
mitotic S phase (GO:0000084)	115	20	0.7753	+	6.247e-20
DNA-dependent DNA replication (GO:0006261)	87	18	0.5865	+	3.959e-19
cell cycle checkpoint (GO:0000075)	248	24	1.672	+	2.366e-18
cell cycle phase transition (GO:0044770)	299	25	2.016	+	1.086e-17
chromosome organization (GO:0051276)	739	34	4.982	+	1.148e-16
mitotic cell cycle phase transition (GO:0044772)	295	24	1.989	+	1.178e-16
cell cycle G1/S phase transition (GO:0044843)	169	19	1.139	+	2.047e-15
G1/S transition of mitotic cell cycle (GO:0000082)	169	19	1.139	+	2.047e-15
nuclear division (GO:0000280)	410	24	2.764	+	1.693e-13
DNA replication initiation (GO:0006270)	23	10	0.1551	+	2.571e-13
organelle fission (GO:0048285)	436	24	2.939	+	6.418e-13
nucleic acid metabolic process (GO:0090304)	3740	63	25.21	+	5.152e-11
DNA conformation change (GO:0071103)	191	16	1.288	+	7.183e-11
mitotic nuclear division (GO:0007067)	307	19	2.07	+	7.95e-11
single-organism organelle organization (GO:1902589)	1598	39	10.77	+	2.154e-10
cellular nitrogen compound metabolic process (GO:0034641)	4987	73	33.62	+	2.285e-10
cellular aromatic compound metabolic process (GO:0006725)	4766	71	32.13	+	2.582e-10
nucleobase-containing compound metabolic process (GO:0006139)	4582	69	30.89	+	4.178e-10
organelle organization (GO:0006996)	2357	47	15.89	+	7.222e-10
heterocycle metabolic process (GO:0046483)	4765	70	32.13	+	8.518e-10
nitrogen compound metabolic process (GO:0006807)	5406	75	36.45	+	1.379e-09
organic cyclic compound metabolic process (GO:1901360)	4995	71	33.68	+	2.651e-09
primary metabolic process (GO:0044238)	8451	97	56.98	+	4.165e-09
cellular metabolic process (GO:0044237)	8323	96	56.11	+	4.715e-09
DNA repair (GO:0006281)	398	19	2.683	+	6.605e-09
single-organism process (GO:0044699)	12059	119	81.3	+	1.016e-08
telomere maintenance via semi-conservative replication (GO:0032201)	21	7	0.1416	+	3.148e-08
metabolic process (GO:0008152)	9540	102	64.32	+	5.608e-08
nuclear DNA replication (GO:0033260)	24	7	0.1618	+	7.883e-08
organic substance metabolic process (GO:0071704)	8706	96	58.69	+	8.443e-08
cellular response to DNA damage stimulus (GO:0006974)	643	22	4.335	+	9.014e-08
cell cycle DNA replication (GO:0044786)	25	7	0.1685	+	1.043e-07
telomere maintenance via recombination (GO:0000722)	25	7	0.1685	+	1.043e-07
cellular macromolecule metabolic process (GO:0044260)	6145	77	41.43	+	1.059e-07
single-organism cellular process (GO:0044763)	10657	108	71.85	+	1.997e-07
cell division (GO:0051301)	440	18	2.966	+	2.53e-07
macromolecule metabolic process (GO:0043170)	6821	81	45.99	+	3.605e-07
mitotic recombination (GO:0006312)	32	7	0.2157	+	5.646e-07
telomere maintenance via telomere lengthening (GO:0010833)	35	7	0.236	+	1.04e-06
biological_process (GO:0008150)	15875	135	107	+	1.276e-06
regulation of cell cycle (GO:0051726)	821	23	5.535	+	1.507e-06
cellular biosynthetic process (GO:0044249)	4162	58	28.06	+	1.553e-06
nucleotide-excision repair, DNA gap filling (GO:0006297)	22	6	0.1483	+	2.137e-06
kinetochore organization (GO:0051383)	12	5	0.0809	+	4.573e-06
biosynthetic process (GO:0009058)	4306	58	29.03	+	5.511e-06
regulation of transcription involved in G1/S transition of mitotic cell cycle (GO:0000083)	26	6	0.1753	+	5.695e-06
mitotic prometaphase (GO:0000236)	99	9	0.6674	+	5.814e-06
M phase (GO:0000279)	216	12	1.456	+	6.3e-06
mitotic M phase (GO:0000087)	216	12	1.456	+	6.3e-06
DNA packaging (GO:0006323)	136	10	0.9169	+	7.047e-06
organic substance biosynthetic process (GO:1901576)	4234	57	28.55	+	8.02e-06
cellular response to stress (GO:0033554)	1327	28	8.946	+	1.297e-05
DNA recombination (GO:0006310)	187	11	1.261	+	1.357e-05
DNA duplex unwinding (GO:0032508)	52	7	0.3506	+	1.51e-05
protein-DNA complex assembly (GO:0065004)	113	9	0.7618	+	1.766e-05
cellular macromolecule biosynthetic process (GO:0034645)	3316	48	22.36	+	1.86e-05
DNA geometric change (GO:0032392)	54	7	0.3641	+	1.945e-05
nucleotide-excision repair (GO:0006289)	82	8	0.5528	+	2.029e-05
chromosome segregation (GO:0007059)	155	10	1.045	+	2.338e-05
cellular process (GO:0009987)	13303	119	89.69	+	2.928e-05
single-organism metabolic process (GO:0044710)	4392	57	29.61	+	2.949e-05
macromolecule biosynthetic process (GO:0009059)	3368	48	22.71	+	3e-05
meiotic nuclear division (GO:0007126)	121	9	0.8158	+	3.123e-05
cellular component organization (GO:0016043)	4309	56	29.05	+	3.889e-05
telomere maintenance (GO:0000723)	60	7	0.4045	+	3.932e-05
telomere organization (GO:0032200)	61	7	0.4113	+	4.39e-05
protein-DNA complex subunit organization (GO:0071824)	136	9	0.9169	+	8.209e-05
cellular component organization or biogenesis (GO:0071840)	4420	56	29.8	+	9.238e-05
DNA unwinding involved in DNA replication (GO:0006268)	10	4	0.06742	+	0.0001419
transcription-coupled nucleotide-excision repair (GO:0006283)	47	6	0.3169	+	0.0001769
chromatin organization (GO:0006325)	553	16	3.728	+	0.0002226
meiotic cell cycle (GO:0051321)	157	9	1.058	+	0.0002653
DNA biosynthetic process (GO:0071897)	51	6	0.3438	+	0.0002825
centromere complex assembly (GO:0034508)	32	5	0.2157	+	0.0005534
meiotic cell cycle process (GO:1903046)	90	7	0.6068	+	0.000568
macromolecular complex subunit organization (GO:0043933)	1758	29	11.85	+	0.001089
chromatin assembly (GO:0031497)	101	7	0.6809	+	0.001197
regulation of mitosis (GO:0007088)	110	7	0.7416	+	0.002069
response to stress (GO:0006950)	3100	41	20.9	+	0.002219
regulation of mitotic cell cycle (GO:0007346)	386	12	2.602	+	0.002527
postreplication repair (GO:0006301)	21	4	0.1416	+	0.002605
chromatin assembly or disassembly (GO:0006333)	121	7	0.8158	+	0.003793
response to ionizing radiation (GO:0010212)	125	7	0.8427	+	0.004657
chromatin remodeling at centromere (GO:0031055)	25	4	0.1685	+	0.005124
single-organism biosynthetic process (GO:0044711)	1147	21	7.733	+	0.005726
regulation of cell division (GO:0051302)	233	9	1.571	+	0.006021
nucleosome assembly (GO:0006334)	89	6	0.6	+	0.006472
regulation of nuclear division (GO:0051783)	136	7	0.9169	+	0.007905
kinetochore assembly (GO:0051382)	10	3	0.06742	+	0.008619
response to radiation (GO:0009314)	442	12	2.98	+	0.009322
cell cycle G2/M phase transition (GO:0044839)	141	7	0.9506	+	0.009898
G2/M transition of mitotic cell cycle (GO:0000086)	141	7	0.9506	+	0.009898
prophase (GO:0051324)	59	5	0.3978	+	0.01019
mitotic prophase (GO:0000088)	59	5	0.3978	+	0.01019
DNA replication checkpoint (GO:0000076)	11	3	0.07416	+	0.01142
regulation of DNA metabolic process (GO:0051052)	260	9	1.753	+	0.01386
chromatin modification (GO:0016568)	468	12	3.155	+	0.01595
inner cell mass cell proliferation (GO:0001833)	13	3	0.08764	+	0.01866
translesion synthesis (GO:0019985)	13	3	0.08764	+	0.01866
regulation of cell cycle process (GO:0010564)	476	12	3.209	+	0.01868
anaphase (GO:0051322)	160	7	1.079	+	0.02157
mitotic anaphase (GO:0000090)	160	7	1.079	+	0.02157
nucleosome organization (GO:0034728)	112	6	0.7551	+	0.02265
chromosome organization involved in meiosis (GO:0070192)	39	4	0.2629	+	0.02821
meiosis I (GO:0007127)	74	5	0.4989	+	0.02918
anatomical structure homeostasis (GO:0060249)	226	8	1.524	+	0.03
meiotic chromosome condensation (GO:0010032)	3	2	0.02023	+	0.03628
regulation of histone H3-K9 acetylation (GO:2000615)	3	2	0.02023	+	0.03628
blastocyst growth (GO:0001832)	17	3	0.1146	+	0.04091
oocyte maturation (GO:0001556)	17	3	0.1146	+	0.04091
regulation of mitotic metaphase/anaphase transition (GO:0030071)	44	4	0.2966	+	0.04453
negative regulation of mitosis (GO:0045839)	44	4	0.2966	+	0.04453
glycine metabolic process (GO:0006544)	18	3	0.1214	+	0.04832
regulation of metaphase/anaphase transition of cell cycle (GO:1902099)	45	4	0.3034	+	0.04847
