# Supplementary material for: Functional variants of human papillomavirus type 16 demonstrate host genome integration and transcriptional alterations corresponding to their unique cancer epidemiology
Source: BMC Genomics. 2016 Nov 2;17:851. doi: 10.1186/s12864-016-3203-3 (PMC5094076; doi:10.1186/s12864-016-3203-3)
Supplement: Additional file 6: — Pearson correlations Pearson correlation coefficients for gene-gene pairwise comparisons of down- and up-regulated genes for EPE6 and AAE6 contrast. (XLSX 298 kb) [file 12864_2016_3203_MOESM6_ESM.xlsx]

## Sheet: Down
Gene 1	Gene 2	Coefficient
KIAA0040	LIPG	0.988197
INPP5D	LOC375010	0.985834
CYP4F22	KRT6B	0.982487
CYP4F22	PLA2G4E	0.981992
DAPK1	LOC375010	0.973686
AJAP1	POU2F3	0.973609
EFNB3	LIPG	0.973202
ANTXR2	CSMD3	0.968266
KRT6B	PLA2G4E	0.967819
LIPG	LOC100216001	0.967032
AJAP1	PLA2G4E	0.966253
KIAA0040	LOC100216001	0.965026
DAPK1	INPP5D	0.962941
EFNB3	LOC100216001	0.962344
CHST2	KIAA0040	0.961819
KIAA0040	WDR63	0.961505
CHST2	IGFL2	0.959161
LOC375010	PAQR5	0.958451
CHST2	LIPG	0.957937
EFNB3	KIAA0040	0.957448
EFNB3	RAPGEF3	0.95645
CHST2	EFNB3	0.95596
DAPK1	PAQR5	0.952925
EFNB3	MFAP5	0.95214
CYFIP2	POU2F3	0.949984
AJAP1	CYFIP2	0.948896
MFAP5	RAPGEF3	0.948692
DAPK1	WDR63	0.947278
SMTN	SPRR1B	0.945584
INPP5D	PAQR5	0.94532
MFAP5	WDR63	0.944951
AJAP1	CYP4F22	0.942265
LIPG	WDR63	0.941929
AJAP1	SMTN	0.940762
CHST2	DAPK1	0.939654
CYP4F22	LOC375010	0.939451
DAPK1	ST3GAL5	0.937943
AJAP1	KRT6B	0.937002
DAPK1	EFNB3	0.936898
KIAA0040	MFAP5	0.935837
IGFL2	KIAA0040	0.934032
CSMD3	LOC375010	0.933417
CHST2	WDR63	0.933272
EFNB3	WDR63	0.93205
PLA2G4E	POU2F3	0.931838
CYP4F22	POU2F3	0.931512
CSMD3	INPP5D	0.931003
LIPG	MFAP5	0.930717
PAQR5	PLA2G4E	0.93053
KRT6B	LOC375010	0.93051
POU2F3	SMTN	0.930435
AJAP1	ST3GAL5	0.929919
PLA2G4E	SMTN	0.929861
CYFIP2	CYP4F22	0.929622
KRT6B	PAQR5	0.929515
CYP4F22	PAQR5	0.928763
ANTXR2	LOC375010	0.928095
CYFIP2	KRT6B	0.92736
CSMD3	PAQR5	0.927252
DAPK1	KIAA0040	0.926936
CHST2	ST3GAL5	0.926887
CYP4F22	DAPK1	0.925037
ANTXR2	SMTN	0.924312
ANTXR2	INPP5D	0.924176
ANTXR2	EFNB3	0.923885
LOC375010	SMTN	0.92146
KRT6B	POU2F3	0.920104
LOC375010	PLA2G4E	0.919834
EFNB3	SPRR1B	0.919799
IGFL2	RAPGEF3	0.918206
LOC100216001	SDK2	0.917904
LIPG	SPRR1B	0.917658
PLA2G4E	ST3GAL5	0.917522
EFNB3	IGFL2	0.917255
PAQR5	WDR63	0.916624
CYP4F22	ST3GAL5	0.915301
LOC100216001	ST3GAL5	0.913916
LOC100216001	SPRR1B	0.913549
DAPK1	LIPG	0.913089
PLA2G4E	SPRR1B	0.912372
CHST2	PAQR5	0.911847
CHST2	LOC100216001	0.911518
DAPK1	PLA2G4E	0.911484
IGFL2	LIPG	0.911445
KIAA0040	ST3GAL5	0.911029
CHST2	RAPGEF3	0.910752
LOC100216001	SMTN	0.910235
CYFIP2	PLA2G4E	0.908208
CYP4F22	SPRR1B	0.906155
LOC100216001	MFAP5	0.903886
LIPG	ST3GAL5	0.903751
LIPG	SMTN	0.903654
DAPK1	LOC100216001	0.903139
CHST2	MFAP5	0.903128
CYP4F22	SMTN	0.902755
IGFL2	MFAP5	0.902247
DAPK1	KRT6B	0.901616
CSMD3	PLA2G4E	0.900526
LIPG	PLA2G4E	0.900499
DAPK1	IGFL2	0.900488
EFNB3	SMTN	0.900388
DAPK1	SMTN	0.899129
CSMD3	DAPK1	0.8989
DAPK1	SPRR1B	0.898802
CYFIP2	ST3GAL5	0.897874
KIAA0040	SPRR1B	0.896803
IGFL2	LOC100216001	0.896598
ANTXR2	DAPK1	0.896034
LOC375010	SPRR1B	0.896029
AJAP1	CSMD3	0.895795
KRT6B	SMTN	0.895575
POU2F3	SDK2	0.89556
INPP5D	MYBPHL	0.893963
LOC100216001	WDR63	0.893077
LOC375010	ST3GAL5	0.89296
IGFL2	WDR63	0.891275
LOC375010	WDR63	0.889726
IGFL2	ST3GAL5	0.889143
EFNB3	ST3GAL5	0.888718
KRT6B	ST3GAL5	0.886915
KIAA0040	PLA2G4E	0.886908
CSMD3	ST3GAL5	0.886186
LIPG	RAPGEF3	0.886138
ANTXR2	PAQR5	0.885624
CYFIP2	LOC375010	0.885332
EFNB3	LOC375010	0.885194
SDK2	SMTN	0.88515
AJAP1	SDK2	0.884364
AJAP1	LOC375010	0.884247
PAQR5	ST3GAL5	0.884204
LOC100216001	RAPGEF3	0.882826
KIAA0040	SMTN	0.882792
POU2F3	ST3GAL5	0.881539
POU2F3	SPRR1B	0.881276
SPRR1B	WDR63	0.880959
ANTXR2	SPRR1B	0.880753
CYP4F22	INPP5D	0.88071
CSMD3	CYFIP2	0.880282
CSMD3	CYP4F22	0.879346
CSMD3	SMTN	0.879281
DAPK1	RAPGEF3	0.878933
KIAA0040	RAPGEF3	0.878862
MYBPHL	RAPGEF3	0.877428
MFAP5	SPRR1B	0.876701
CSMD3	EFNB3	0.876492
AJAP1	LIPG	0.875851
AJAP1	LOC100216001	0.874997
INPP5D	KRT6B	0.874378
AJAP1	SPRR1B	0.874183
CHST2	CSMD3	0.873632
SDK2	ST3GAL5	0.872974
INPP5D	ST3GAL5	0.872829
DAPK1	MFAP5	0.871532
EFNB3	INPP5D	0.871002
ANTXR2	LIPG	0.87055
SMTN	WDR63	0.869965
AJAP1	DAPK1	0.869136
KIAA0040	PAQR5	0.869079
PLA2G4E	WDR63	0.869016
LIPG	PAQR5	0.86724
RAPGEF3	WDR63	0.867227
CHST2	LOC375010	0.866512
INPP5D	SMTN	0.865483
EFNB3	PAQR5	0.865166
DAPK1	MYBPHL	0.864974
AJAP1	ANTXR2	0.863951
INPP5D	WDR63	0.863876
CHST2	INPP5D	0.863045
PAQR5	SMTN	0.863036
AJAP1	PAQR5	0.862814
MYBPHL	PAQR5	0.861802
CHST2	PLA2G4E	0.861496
ANTXR2	CHST2	0.859875
ANTXR2	PLA2G4E	0.859149
CHST2	MYBPHL	0.858685
CYFIP2	SMTN	0.858188
SMTN	ST3GAL5	0.858061
AJAP1	KIAA0040	0.857714
INPP5D	PLA2G4E	0.856786
LOC100216001	PLA2G4E	0.856479
ANTXR2	RAPGEF3	0.856221
CYP4F22	KIAA0040	0.856154
CSMD3	KRT6B	0.856134
LOC375010	POU2F3	0.855552
RAPGEF3	SPRR1B	0.854369
CYP4F22	LIPG	0.852874
EFNB3	PLA2G4E	0.851773
LOC100216001	POU2F3	0.850366
CYP4F22	WDR63	0.850188
ANTXR2	LOC100216001	0.849553
LIPG	LOC375010	0.84845
ST3GAL5	WDR63	0.848241
KRT6B	SPRR1B	0.847518
KIAA0040	LOC375010	0.847423
CSMD3	LIPG	0.846094
CYFIP2	INPP5D	0.844094
EFNB3	SDK2	0.843553
LOC375010	MYBPHL	0.842449
PAQR5	SPRR1B	0.841009
CYFIP2	SDK2	0.840186
CHST2	CYP4F22	0.83862
CHST2	SPRR1B	0.838437
ANTXR2	ST3GAL5	0.838025
CSMD3	SPRR1B	0.837428
LOC100216001	LOC375010	0.835643
KRT6B	WDR63	0.834856
CYFIP2	DAPK1	0.834434
SPRR1B	ST3GAL5	0.832841
AJAP1	EFNB3	0.832783
ANTXR2	SDK2	0.832552
IGFL2	MYBPHL	0.832314
INPP5D	SPRR1B	0.830094
ANTXR2	CYP4F22	0.828459
CYP4F22	LOC100216001	0.828452
DAPK1	POU2F3	0.827693
ANTXR2	WDR63	0.827206
AJAP1	CHST2	0.825689
CYFIP2	PAQR5	0.825637
INPP5D	RAPGEF3	0.82541
CSMD3	MYBPHL	0.824268
ANTXR2	KIAA0040	0.824195
AJAP1	INPP5D	0.823873
LIPG	SDK2	0.822556
SDK2	SPRR1B	0.82252
CYP4F22	EFNB3	0.821464
CHST2	SMTN	0.820889
KIAA0040	KRT6B	0.820884
CSMD3	POU2F3	0.81769
EFNB3	MYBPHL	0.815766
LOC375010	RAPGEF3	0.815737
IGFL2	PAQR5	0.81384
ANTXR2	CYFIP2	0.813617
MFAP5	SMTN	0.810994
IGFL2	SPRR1B	0.810933
LIPG	POU2F3	0.810735
INPP5D	KIAA0040	0.808307
KRT6B	LIPG	0.808012
INPP5D	LIPG	0.80757
ANTXR2	MYBPHL	0.805008
CSMD3	KIAA0040	0.80336
ANTXR2	MFAP5	0.803148
ANTXR2	POU2F3	0.802124
CSMD3	LOC100216001	0.802067
ANTXR2	KRT6B	0.801962
DAPK1	SDK2	0.801905
KIAA0040	SDK2	0.800442
KIAA0040	POU2F3	0.799665
MYBPHL	WDR63	0.79723
CHST2	KRT6B	0.796987
CSMD3	WDR63	0.79678
INPP5D	LOC100216001	0.796164
CSMD3	RAPGEF3	0.793689
AJAP1	WDR63	0.792468
LOC100216001	PAQR5	0.791193
CYFIP2	SPRR1B	0.790842
CSMD3	SDK2	0.790544
LOC375010	MFAP5	0.790401
IGFL2	LOC375010	0.79032
MFAP5	PAQR5	0.79013
PLA2G4E	SDK2	0.789035
LOC375010	SDK2	0.787471
RAPGEF3	ST3GAL5	0.787076
IGFL2	INPP5D	0.785261
PAQR5	RAPGEF3	0.785225
PAQR5	POU2F3	0.783836
CYP4F22	IGFL2	0.782729
KRT6B	LOC100216001	0.778983
MFAP5	MYBPHL	0.778384
INPP5D	POU2F3	0.777677
IGFL2	PLA2G4E	0.777045
RAPGEF3	SMTN	0.775973
EFNB3	POU2F3	0.773466
INPP5D	MFAP5	0.770511
CYP4F22	SDK2	0.768633
EFNB3	KRT6B	0.767246
MFAP5	ST3GAL5	0.757883
CYFIP2	LOC100216001	0.756381
INPP5D	SDK2	0.754452
CSMD3	IGFL2	0.752545
CHST2	SDK2	0.751903
MFAP5	PLA2G4E	0.745955
ANTXR2	IGFL2	0.743313
MYBPHL	ST3GAL5	0.741887
RAPGEF3	SDK2	0.733349
KRT6B	SDK2	0.732698
POU2F3	WDR63	0.732037
KIAA0040	MYBPHL	0.730617
CHST2	POU2F3	0.729608
CYFIP2	LIPG	0.729019
LIPG	MYBPHL	0.726014
AJAP1	IGFL2	0.725963
CHST2	CYFIP2	0.724721
IGFL2	SMTN	0.723958
CYFIP2	EFNB3	0.720571
CSMD3	MFAP5	0.72053
CYP4F22	MFAP5	0.720414
CYFIP2	KIAA0040	0.717409
IGFL2	SDK2	0.711753
PLA2G4E	RAPGEF3	0.711468
CYP4F22	RAPGEF3	0.710935
IGFL2	KRT6B	0.708317
CYP4F22	MYBPHL	0.708049
SDK2	WDR63	0.6965
MYBPHL	SPRR1B	0.695616
MFAP5	SDK2	0.691681
AJAP1	MFAP5	0.681984
AJAP1	RAPGEF3	0.67615
MYBPHL	PLA2G4E	0.673682
CYFIP2	WDR63	0.670417
PAQR5	SDK2	0.669351
LOC100216001	MYBPHL	0.668507
IGFL2	POU2F3	0.663241
KRT6B	MFAP5	0.663025
KRT6B	MYBPHL	0.660871
CYFIP2	IGFL2	0.639861
MYBPHL	SMTN	0.636998
KRT6B	RAPGEF3	0.630677
MFAP5	POU2F3	0.630243
POU2F3	RAPGEF3	0.621734
CYFIP2	MYBPHL	0.600959
AJAP1	MYBPHL	0.589605
CYFIP2	RAPGEF3	0.587728
CYFIP2	MFAP5	0.526758
MYBPHL	SDK2	0.522111
MYBPHL	POU2F3	0.498618

## Sheet: Up
Gene 1	Gene 2	Coefficient
DEK	MELK	0.999025
CHEK1	DSN1	0.999011
MCM3	MCM7	0.998781
MCM7	RRM1	0.997926
NCAPG2	SMC4	0.997849
CSF1R	TCAM1P	0.997794
CDCA7	FBLN1	0.997766
ATAD2	SSX2IP	0.997757
HADH	POLD1	0.997703
HMGXB3	RMI2	0.997675
CDC25B	WEE1	0.997672
CDCA7	MCM6	0.997599
CCNB2	CENPF	0.997576
GINS2	MCM6	0.997517
MCM3	RRM1	0.997483
KIF15	MCM4	0.997461
ANKLE1	SMC1B	0.997348
CDC7	WDHD1	0.997335
MCM4	SSX2IP	0.997319
RBL1	WHSC1	0.997258
HADH	MCM4	0.997122
RYR1	TCAM1P	0.997081
CDCA7	GINS2	0.997061
CDC7	MCM6	0.99702
POLD1	SLC43A1	0.99701
GINS1	SMC2	0.996996
AMN	CSF1R	0.996987
ATAD2	DSN1	0.996935
C11orf82	CBX5	0.996918
ATAD2	MCM4	0.996873
DSCC1	MAD2L1	0.996817
MLF1IP	WDHD1	0.99679
HMGXB3	SLC26A2	0.996775
CECR7	GPAT2	0.996715
KIAA0101	MAD2L1	0.99667
CENPF	SMC4	0.99665
CDCA7	WDHD1	0.996534
KCNS3	XK	0.996522
DSCC1	KIAA0101	0.996499
RMI2	WDHD1	0.996473
GINS1	KCNS3	0.996436
BRCA2	DHFR	0.996431
MCM2	POLD1	0.996406
HADH	KIF15	0.99639
ATAD2	KIF15	0.996325
MCM2	WDHD1	0.996323
PEG10	POLE2	0.996275
SMC1B	TCAM1P	0.996272
CSF1R	GPAT2	0.99624
CECR7	TCAM1P	0.99619
KIF15	SSX2IP	0.996185
GINS2	WDHD1	0.996164
DUT	RPA3	0.996163
ATAD5	MLF1IP	0.996121
MCM2	RMI2	0.996111
BRCA1	KNTC1	0.996046
CDT1	SAPCD2	0.996045
HADH	RRM1	0.996038
CCNB2	LMNB1	0.996009
LAPTM4B	NMU	0.996
CDCA7	RMI2	0.995998
GLDC	MCM2	0.995994
HMGN2	RFC3	0.995988
FIGNL1	SMC4	0.995983
MLF1IP	POLD1	0.995978
BRCA2	CDC6	0.995963
MCM6	WDHD1	0.995953
KCNS3	KIAA0101	0.995906
HADH	SSX2IP	0.995904
C1R	CECR7	0.995859
KIF15	POLD1	0.995858
CILP2	IFITM1	0.995808
MCM7	SAPCD2	0.995796
MCM4	POLD1	0.995728
CECR7	RYR1	0.995685
NMU	TMEM22	0.995684
CDC45	MCM7	0.995682
MAD2L1	SMC2	0.995674
POLD1	WDHD1	0.995602
DIS3L	TOPBP1	0.99554
CDT1	MCM4	0.995524
IFITM1	LOC254559	0.995518
CYP1B1	HLTF	0.995496
RBL1	TOPBP1	0.995469
KLHL35	RPP25	0.995419
DSN1	KCNS3	0.995394
TOPBP1	WHSC1	0.995391
RRM1	SAPCD2	0.995389
CSF1R	SLC26A2	0.995383
CHEK1	XK	0.995367
ATAD2	MLF1IP	0.995363
HADH	MCM2	0.995351
DUSP9	SAPCD2	0.995317
CSF1R	SMC1B	0.99529
ORC1	SAPCD2	0.995255
SMC2	TMEM48	0.995212
CDC7	ZNF22	0.99521
PKMYT1	SAPCD2	0.995131
MCM3	SAPCD2	0.995125
CDCA7	MCM2	0.995118
CDT1	HADH	0.995071
DHFR	SMC4	0.995023
NCAPG2	TMPO	0.994991
CDC6	DHFR	0.994938
PLEKHG4	TCAM1P	0.994923
MCM6	RMI2	0.994834
CDT1	POLD1	0.994822
GINS2	RMI2	0.994819
MCM6	ZNF22	0.994799
CDCA7	MLF1IP	0.994789
MCM4	RRM1	0.994789
CDC7	CHEK1	0.99478
ATAD2	GINS2	0.994778
CHEK1	KCNS3	0.994772
PEG10	WDR76	0.994763
FBLN1	GLDC	0.994732
GINS2	MLF1IP	0.994699
DSCC1	FANCD2	0.994695
BRCA1	DSN1	0.994689
DHFR	WHSC1	0.994685
CSF1R	RYR1	0.994672
CENPF	NCAPG2	0.994624
CDC7	DSN1	0.994583
CHEK1	ZNF22	0.994578
GINS1	MAD2L1	0.994577
CECR7	CSF1R	0.994568
BRCA2	WHSC1	0.994562
CDCA7	GLDC	0.994561
GINS1	KIAA0101	0.994559
AMN	SLC26A2	0.99454
GINS1	XK	0.994479
KIAA0101	SMC2	0.99447
CCNB2	SMC4	0.994443
ATAD2	KCNS3	0.994436
DSN1	XK	0.994426
GINS2	MCM2	0.99435
ANKLE1	TCAM1P	0.994309
ATAD2	CHEK1	0.994277
FBLN1	MEST	0.994256
KNTC1	POLE2	0.994252
CDC45	RRM1	0.994248
CDC7	RMI2	0.994241
DHTKD1	SHMT1	0.994213
DUSP9	E2F2	0.994203
DSCC1	SMC2	0.994184
CCNB2	NCAPG2	0.994121
POLE2	WDR76	0.994073
DSN1	WDHD1	0.994057
GINS2	MCM4	0.994026
FBLN1	IFITM1	0.994018
CDC7	CDCA7	0.994013
ATAD2	HADH	0.994005
FANCC	MCM4	0.994
ATAD2	WDHD1	0.993994
DUSP9	ORC1	0.993969
FANCD2	RRM1	0.993967
GPAT2	SLC26A2	0.993935
KCNS3	SMC2	0.993927
GINS1	TMEM194A	0.993913
ATAD2	ATAD5	0.993913
SYNGR3	WDR76	0.993898
DHRS13	DUSP9	0.993875
CDCA7	HMGXB3	0.993868
KCNS3	RFC4	0.993865
HADH	MCM7	0.993821
PKMYT1	TIMELESS	0.993811
KLF12	SYNGR3	0.993802
FBLN1	RMI2	0.993796
FADS1	TMPO	0.993791
FANCD2	KIF15	0.99377
CILP2	FBLN1	0.99375
MCM2	MCM7	0.993727
DTL	KIF15	0.993724
BRCA1	POLE2	0.9937
KIAA0101	KIF15	0.993686
GLDC	SLC26A2	0.993653
DUSP9	MCM7	0.993633
CHAF1A	ORC1	0.993628
FADS1	SMC2	0.993624
MCM6	PEG10	0.993623
PKN3	RYR1	0.993617
IFITM1	MEST	0.993615
MCM3	MCM5	0.993592
CDC45	FANCD2	0.993558
ATAD2	POLD1	0.993551
ATAD2	XK	0.993547
KRTCAP3	POLD1	0.993543
GPAT2	TCAM1P	0.993534
KIF15	RRM1	0.993518
DSN1	MCM6	0.993515
DUSP9	MCM3	0.993467
GINS2	SSX2IP	0.993464
PLEKHG4	SMC1B	0.993463
MCM2	SLC43A1	0.993454
BRCA2	FBXO5	0.993445
DSN1	SSX2IP	0.99343
KCNS3	SSX2IP	0.993428
IFITM1	SLC26A2	0.993428
MCM2	SLC26A2	0.993395
KIAA0101	SSX2IP	0.993361
CDT1	RRM1	0.993326
DUSP9	RFC5	0.993325
CHEK1	WDHD1	0.993324
DHFR	LMNB1	0.993316
DEK	TIMELESS	0.993286
MCM2	MCM4	0.993247
MCM4	MLF1IP	0.993234
HMGXB3	MCM2	0.993225
KCNS3	TMEM48	0.993221
HADH	KIAA0101	0.993219
C1R	RYR1	0.993208
CDC6	WHSC1	0.993196
TMEM194A	TMPO	0.993134
ARHGEF19	CDT1	0.993125
LAPTM4B	TMEM22	0.9931
FBLN1	SLC26A2	0.993096
LMNB1	WHSC1	0.993093
TMEM48	VRK1	0.993079
CENPF	DHFR	0.993072
PLEKHG4	RYR1	0.993071
FANCD2	MELK	0.993041
POLD1	SSX2IP	0.993031
MCM2	MCM3	0.993007
CCNB2	DHFR	0.993002
FBLN1	MCM6	0.992977
RMI2	SLC26A2	0.992956
DUSP9	PKN3	0.992945
ARHGAP19	TRIM59	0.992919
CHEK1	MLF1IP	0.992919
PRIM1	VRK1	0.992895
CENPW	MAD2L1	0.992885
CENPH	CHEK1	0.992875
MCM6	WDR76	0.992872
FADS1	KIF15	0.99287
GINS2	PEG10	0.992862
KLHL35	SLC43A3	0.992853
KIAA0101	POLD1	0.992847
MCM2	MLF1IP	0.99284
RFC5	SAPCD2	0.992829
BRCA1	TMEM194A	0.992808
DSN1	GINS2	0.992799
PRIM1	SSX2IP	0.992785
AMN	TCAM1P	0.992778
KCNS3	MAD2L1	0.992775
DSN1	MLF1IP	0.992765
DSN1	ZNF22	0.992765
KNTC1	WDR76	0.992753
MEST	NMU	0.992749
DDX11	MCM5	0.992748
SMC2	TMPO	0.992705
KCNS3	TMEM194A	0.992687
MCM3	RFC5	0.99268
CHEK1	TMEM194A	0.99268
FBLN1	MCM2	0.99268
AMN	GPAT2	0.992676
CDC7	GINS2	0.992669
POLD1	RRM1	0.992652
PM20D2	ZNF22	0.99262
KIAA0101	XK	0.992587
HADH	WDHD1	0.992581
C1R	TCAM1P	0.992576
CDC45	MCM3	0.992565
CDCA7	MEST	0.992563
CDCA7	SLC26A2	0.992547
ATAD2	TMPO	0.992542
HADH	SLC43A1	0.992529
MCM2	SSX2IP	0.992526
BRCA1	CHEK1	0.992525
HLTF	PM20D2	0.992522
HMGB2	STMN1	0.992515
NEURL1B	SYNGR3	0.99251
MCM7	POLD1	0.992489
FADS1	PRIM1	0.99248
MCM2	MCM5	0.99248
CDT1	DHFR	0.992475
FBLN1	HMGXB3	0.992465
KCNS3	KIF15	0.992454
ATAD5	LMNB1	0.992432
GINS2	HMGXB3	0.992425
ATAD2	KIAA0101	0.992412
KIAA0101	RPA3	0.992408
GPAT2	RYR1	0.992383
CENPW	GINS1	0.992346
FBLN1	WDHD1	0.992327
FBLN1	LOC254559	0.992326
DUSP9	PKMYT1	0.992325
DSN1	TMEM194A	0.992316
FBLN1	ODC1	0.992312
DSCC1	KIF15	0.992305
CDCA7	PEG10	0.992295
MLF1IP	RMI2	0.992289
DHTKD1	RBL1	0.992267
MEST	TMEM22	0.992262
DSCC1	RMI1	0.992249
BRCA1	MCM6	0.992248
HADH	MCM3	0.992234
DSN1	GINS1	0.992225
KRTCAP3	RFC3	0.992214
HMGXB3	MEST	0.992198
ATAD2	GINS1	0.992196
CDCA7	WDR76	0.992175
RFC3	RRM1	0.992174
KIF15	WDHD1	0.99217
BRCA2	SMC4	0.992168
CDT1	KIF15	0.992167
GLDC	RMI2	0.992149
FANCD2	MCM7	0.992131
DIS3L	RBL1	0.992111
ATAD2	MCM6	0.992093
KRTCAP3	RRM1	0.992092
BRCA1	CDC7	0.992087
KHK	TCAM1P	0.992082
KLHL35	TMEM22	0.992075
ATAD2	PEG10	0.99207
ATAD5	HELLS	0.992068
HADH	RFC3	0.992036
HELLS	WHSC1	0.992033
KIAA0101	RFC3	0.992031
CHEK1	MCM6	0.99203
CDC7	MLF1IP	0.99203
GLDC	HMGXB3	0.992028
HMGXB3	MCM6	0.992026
RYR1	SMC1B	0.99202
DHFR	MELK	0.992011
HADH	KRTCAP3	0.991989
CCNB2	CDKN3	0.99198
CENPH	CENPW	0.991976
FADS1	SMC4	0.991976
DDX11	ODC1	0.991948
DSN1	KIAA0101	0.991941
GINS1	SSX2IP	0.991936
CECR7	KHK	0.991916
KCNS3	VRK1	0.991914
CDKN3	CENPF	0.991911
SSX2IP	WDHD1	0.991898
CENPH	XK	0.991889
ANKLE1	CSF1R	0.991881
MEST	RMI2	0.991871
GPAT2	KLHL35	0.991866
CDT1	MCM7	0.991853
KIF15	RFC4	0.991847
ARHGAP19	WDR76	0.99184
GINS1	TMPO	0.991831
CDCA7	LOC254559	0.99181
CILP2	MEST	0.991804
KIF15	SMC2	0.991797
HADH	SAPCD2	0.99178
TMEM194A	XK	0.991776
MLF1IP	XK	0.99177
GLDC	MCM5	0.991765
MCM6	MLF1IP	0.99176
FADS1	HELLS	0.991758
KIF15	VRK1	0.991751
DSCC1	RFC3	0.991734
CDC6	MELK	0.991731
RFC4	TMEM48	0.991723
GINS2	POLE2	0.991719
BARD1	WDR76	0.991718
ARHGEF19	SAPCD2	0.991714
RRM1	SSX2IP	0.991664
MCM6	POLE2	0.991652
ATAD2	BRCA1	0.991652
MCM2	VRK1	0.991646
KIF15	MLF1IP	0.991636
SMC4	TMPO	0.991635
NMU	PM20D2	0.991627
DHFR	FIGNL1	0.991614
GINS2	KIF15	0.991609
CDT1	MCM3	0.991595
MCM7	SLC43A1	0.991593
MAD2L1	TMEM48	0.991589
MCM2	RRM1	0.991573
MEST	PM20D2	0.99152
DEK	RMI1	0.991517
POLD1	VRK1	0.991488
MCM3	ORC1	0.991478
CECR7	RPP25	0.99144
MCM4	WHSC1	0.991433
KIF15	MCM2	0.991395
KCNS3	MLF1IP	0.991394
CDC6	DTL	0.991393
C1R	GPAT2	0.991388
KLHL35	LAPTM4B	0.991386
KRTCAP3	MCM7	0.991377
KRTCAP3	MCM2	0.991376
LOC254559	SLC26A2	0.991352
ARHGAP19	NEURL1B	0.991344
CDC6	MCM4	0.991337
KCNS3	WDHD1	0.99133
DSCC1	TMEM48	0.991311
CECR7	PRDM13	0.991306
MCM4	RFC3	0.991289
FBLN1	GINS2	0.991279
MCM4	RBL1	0.991274
MLF1IP	RFC4	0.991258
HLTF	ZNF22	0.991258
ATAD2	CDCA7	0.991254
CENPH	DUT	0.991254
MCM5	SLC26A2	0.991252
LMNB1	MCM4	0.991213
FADS1	TCF19	0.991207
MCM4	WDHD1	0.991205
GINS2	POLD1	0.991173
RAD54L	TIMELESS	0.99117
KIAA0101	RMI1	0.991155
C1S	SMC1B	0.991122
ANKLE1	C1S	0.991109
ATAD2	POLE2	0.991104
MCM7	RFC5	0.99109
BCAT2	RFC5	0.991087
MAD2L1	RPA3	0.991054
DTL	TCF19	0.99104
CDC6	CDT1	0.991034
CDT1	ORC1	0.991033
MCM2	MCM6	0.991024
DSN1	KIF15	0.991015
GPAT2	HMGXB3	0.991002
FANCD2	HADH	0.990998
GLDC	WDHD1	0.990991
CDC7	HLTF	0.990986
HADH	MLF1IP	0.990974
AMN	SMC1B	0.990969
DHRS13	E2F2	0.990925
CDC6	LMNB1	0.990913
DSCC1	RPA3	0.990911
MLF1IP	SSX2IP	0.990901
SMC4	WHSC1	0.990888
CDC45	RFC5	0.990866
DTL	FANCD2	0.990858
HMGN2	KRTCAP3	0.990857
CDT1	MCM2	0.990853
MELK	RMI1	0.990834
C1R	CSF1R	0.99083
CCNB2	WEE1	0.99082
CSF1R	PLEKHG4	0.990819
RFC4	XK	0.990779
RBL1	SHMT1	0.990771
CDT1	WHSC1	0.990762
FANCD2	KIAA0101	0.990759
SMC2	SSX2IP	0.990759
ATAD2	PRIM1	0.990753
FANCD2	POLD1	0.990752
MLF1IP	SLC43A1	0.990738
MAD2L1	RMI1	0.990711
FADS1	SSX2IP	0.990701
ATAD2	CDC7	0.990692
CHEK1	KIAA0101	0.990688
DHRS13	PKN3	0.990669
VRK1	WDHD1	0.990668
CDCA7	POLD1	0.990661
GPAT2	MCM2	0.990655
MAT1A	NNT	0.990654
FANCD2	PKMYT1	0.990643
PRIM1	WDHD1	0.99063
DDX11	MCM2	0.990626
RPP25	SLC43A3	0.9906
CDT1	SLC43A1	0.990593
CENPF	FIGNL1	0.990579
CSF1R	MCM3	0.990577
DSCC1	KCNS3	0.990564
CHEK1	GINS1	0.990564
MCM3	MCM4	0.990552
KIF15	KRTCAP3	0.990516
DEK	DHFR	0.990498
MCM2	PRIM1	0.990484
DUT	MAD2L1	0.990479
ATAD2	RFC4	0.990467
CBX5	PEG10	0.990465
CENPH	KIAA0101	0.990465
MCM3	TCAM1P	0.990449
KIF15	LMNB1	0.990449
LMNB1	NCAPG2	0.990444
CDC6	DEK	0.990433
RFC4	TMPO	0.990417
CDC6	KIF15	0.990387
GPAT2	MCM5	0.990382
CSF1R	MCM5	0.990372
ARHGAP19	CHEK1	0.990371
RFC5	RRM1	0.990363
ARHGEF19	HADH	0.990348
CDT1	LMNB1	0.990343
CENPW	KIAA0101	0.990342
CDCA7	ZNF22	0.990302
CDC7	WDR76	0.990294
NCAPG2	WHSC1	0.990292
MELK	TIMELESS	0.99029
KIAA0101	MCM4	0.990289
KIF15	TMPO	0.990279
LMNB1	SMC4	0.990278
FADS1	FIGNL1	0.99026
MCAM	RPP25	0.990259
DEK	FANCD2	0.990257
ATAD5	WHSC1	0.990236
MEST	SLC26A2	0.990235
MCM7	PKMYT1	0.99022
ATAD5	POLE2	0.990215
ATAD5	MCM4	0.990193
C11orf82	NCAPG2	0.990184
GINS2	HADH	0.990174
MCM4	MCM7	0.990166
AMN	CECR7	0.990165
CENPW	XK	0.990162
MEST	SYNGR3	0.990162
CHEK1	GINS2	0.990146
FANCC	PEG10	0.990135
CENPW	CHEK1	0.990131
FADS1	VRK1	0.990124
MCM5	MCM7	0.990122
MEST	ZNF22	0.990113
ATAD5	C11orf82	0.99011
ATAD2	FANCC	0.990074
ATAD2	MCM2	0.990072
KLF12	MAT1A	0.990067
ATAD5	POLD1	0.990065
PKMYT1	RRM1	0.99006
KRTCAP3	RPA3	0.990015
SLC43A1	WDHD1	0.990003
KCNS3	POLD1	0.99
KIF15	RFC3	0.989994
CDC6	SHMT1	0.989989
KCNS3	PRIM1	0.989986
GLDC	GPAT2	0.989986
RMI2	VRK1	0.989969
POLD1	RFC3	0.989968
CENPF	LMNB1	0.989952
ATAD2	C11orf82	0.989949
KRTCAP3	WDHD1	0.98992
NMU	ZNF22	0.989914
POLD1	RMI2	0.989895
HMGXB3	WDHD1	0.989889
BRCA1	GINS2	0.989883
CHEK1	SSX2IP	0.989878
NEURL1B	WDR76	0.989871
FADS1	NCAPG2	0.989871
BARD1	PEG10	0.989866
MCM6	SSX2IP	0.989865
CDCA7	DSN1	0.989855
ARHGEF19	CDKN3	0.989848
DSN1	PEG10	0.989847
KIAA0101	TMEM48	0.989831
DSCC1	GINS1	0.989815
CDCA7	MCM4	0.989805
RFC4	VRK1	0.989794
HLA-B	TMEM22	0.989791
DDX11	PLEKHG4	0.98978
FIGNL1	NCAPG2	0.989763
GINS2	GLDC	0.989761
DDX11	IFITM1	0.989748
ATAD5	TMPO	0.989738
DDX11	FBLN1	0.989729
GINS1	TMEM48	0.989724
FANCD2	VRK1	0.989716
PKN3	PLEKHG4	0.989716
DSN1	MCM4	0.989686
ATAD2	LMNB1	0.989683
DSCC1	MELK	0.989667
BRCA1	ZNF22	0.989666
ATAD5	RFC4	0.989661
PKN3	TCAM1P	0.989651
ATAD5	CCNB2	0.989637
POLD1	PRIM1	0.989631
DTL	RRM1	0.989629
HELLS	LMNB1	0.989627
KRTCAP3	MCM4	0.989619
MCM3	POLD1	0.989591
FANCC	SSX2IP	0.989591
FADS1	TMEM48	0.989583
LAPTM4B	MEST	0.989583
RMI2	ZNF22	0.98958
CDCA7	IFITM1	0.989571
CCNB2	WHSC1	0.98957
CDC6	RBL1	0.989569
KCNS3	TMPO	0.989568
KRTCAP3	SLC43A1	0.989548
RMI1	SMC2	0.989547
GPAT2	RPP25	0.989541
HLTF	WDR76	0.989536
FANCD2	RMI1	0.989534
FANCD2	SAPCD2	0.989519
CILP2	LOC254559	0.989511
GLDC	LOC254559	0.989509
HELLS	RFC4	0.989508
ATAD5	WDR76	0.989506
C1R	PRDM13	0.989479
DHFR	NCAPG2	0.989476
FADS1	WHSC1	0.989469
BRCA1	TMPO	0.989465
CDC25B	CDKN3	0.989443
KIF15	TMEM48	0.989437
ORC1	PKMYT1	0.989435
HMGB2	SAPCD2	0.98943
GPAT2	SLC43A3	0.98941
CDCA7	SSX2IP	0.989401
SSX2IP	XK	0.989392
WDHD1	ZNF22	0.989381
KIAA0101	KRTCAP3	0.989378
KLF12	PM20D2	0.989364
CDC7	KCNS3	0.989362
BRCA2	RBL1	0.989352
CDC45	SAPCD2	0.989343
C11orf82	CCNB2	0.989342
SLC43A1	STMN1	0.989338
DIS3L	WHSC1	0.989336
ATAD2	CCNB2	0.989336
CDC7	MCM2	0.989332
C11orf82	POLE2	0.989331
ATAD2	SMC2	0.98932
POLD1	SAPCD2	0.989318
ARHGAP19	KNTC1	0.989316
ANKLE1	RYR1	0.989308
MCM6	MEST	0.989301
CHEK1	TRIM59	0.989292
SSX2IP	VRK1	0.989276
ARHGAP19	C11orf82	0.989261
BRCA1	KCNS3	0.98925
CDC45	DUSP9	0.989241
CDCA7	CHEK1	0.989238
CDC6	RRM1	0.989237
CDC7	FBLN1	0.989235
PRIM1	RMI2	0.989232
CCNB2	TMPO	0.989222
SLC43A1	VRK1	0.989205
ATAD5	WDHD1	0.989192
MLF1IP	POLE2	0.989183
DSN1	POLE2	0.989151
ATAD5	XK	0.989145
KNTC1	TMEM194A	0.989133
KIF15	MCM7	0.989129
KHK	RYR1	0.989113
HLA-B	SECTM1	0.989101
CENPW	TMEM194A	0.989094
CDKN3	WEE1	0.989091
MCM7	PKN3	0.989078
DUSP9	TIMELESS	0.989071
FANCD2	RFC3	0.989067
CENPF	WEE1	0.989049
KHK	PKN3	0.989034
DTL	UHRF1	0.989032
KCNS3	MCM4	0.989027
BRCA1	PEG10	0.989022
GLDC	MCM6	0.98902
CENPH	KCNS3	0.989007
CDC6	TCF19	0.989007
CDCA7	HADH	0.988985
ANKLE1	ORC1	0.988981
MAD2L1	XK	0.98898
HMGN2	RPA3	0.988962
SYNGR3	ZNF22	0.988954
CDT1	FANCC	0.988954
CDT1	SSX2IP	0.988936
ATAD2	FADS1	0.988911
HMGN2	KIAA0101	0.988888
CDC45	PKMYT1	0.988884
DSN1	POLD1	0.988879
DUSP9	RRM1	0.988874
PRIM1	TMPO	0.988872
FANCD2	KRTCAP3	0.988866
CECR7	KLHL35	0.988851
DUT	KIAA0101	0.988851
BRCA1	WDR76	0.988845
C1orf112	SSX2IP	0.988842
CECR7	PLEKHG4	0.988828
TCF19	UHRF1	0.988827
MCM5	TCAM1P	0.988821
ATAD2	WHSC1	0.988806
MLF1IP	WDR76	0.988805
DSN1	TMPO	0.988801
DDX11	MCM3	0.988797
FADS1	MELK	0.988797
GLDC	POLD1	0.988792
MCM7	ORC1	0.988784
ARHGEF19	POLD1	0.988775
ANKLE1	PLEKHG4	0.988771
KIF15	PRIM1	0.988764
GPAT2	MCM3	0.988763
BARD1	CDCA7	0.988763
FBLN1	MLF1IP	0.988762
MLF1IP	PRIM1	0.988757
HLTF	MCM6	0.98875
CDCA7	POLE2	0.988749
DSN1	HADH	0.988734
KIAA0101	SLC43A1	0.988732
DDX11	SLC26A2	0.988721
PRDM13	RYR1	0.98872
CENPW	KCNS3	0.988707
KRTCAP3	MCM3	0.988698
HMGB2	PKMYT1	0.988682
GINS2	KCNS3	0.988678
WDR76	ZNF22	0.988663
DDX11	LOC254559	0.988662
HMGN2	POLD1	0.988644
HELLS	PRIM1	0.98864
DHFR	FADS1	0.988634
C11orf82	PEG10	0.988632
E2F2	TIMELESS	0.988625
MCM4	SAPCD2	0.988624
DDX11	KRTCAP3	0.988605
HMGN2	SLC43A1	0.988603
DDX11	POLD1	0.9886
FANCC	LOC254559	0.98859
FANCC	HADH	0.988566
BRCA2	FIGNL1	0.988563
DTL	MCM4	0.988561
ATAD2	TMEM194A	0.988555
BCAT2	DUSP9	0.988539
KLF12	ZNF22	0.988516
KIAA0101	VRK1	0.988512
BRCA2	TOPBP1	0.988509
PEG10	SYNGR3	0.988503
GINS1	KIF15	0.988485
MELK	SMC4	0.988476
GLDC	PRIM1	0.98847
CENPH	DSN1	0.988454
GINS2	SLC26A2	0.988453
CBX5	POLE2	0.988413
CENPW	DSN1	0.988379
PM20D2	TMEM22	0.988371
CDC7	PRIM1	0.98837
CDT1	MLF1IP	0.98836
CDCA7	DDX11	0.988358
SAPCD2	TIMELESS	0.988349
CDC45	UHRF1	0.988344
LMNB1	MELK	0.988326
KIF15	WHSC1	0.988321
CCNB2	KIF15	0.988313
CENPW	DUT	0.988309
CDC45	TCF19	0.988305
PEG10	SSX2IP	0.988299
ATAD5	KIF15	0.988296
RMI2	SSX2IP	0.988252
SECTM1	TMEM22	0.988244
SSX2IP	TMPO	0.988244
CILP2	ODC1	0.988241
DSN1	RFC4	0.988237
KIAA0101	WDHD1	0.988234
C11orf82	TMPO	0.988215
FANCC	SHMT1	0.988213
RFC5	TCF19	0.988197
GINS2	ZNF22	0.988193
GLDC	HADH	0.988166
SAPCD2	SLC43A1	0.988163
MCM5	RRM1	0.988161
ATAD2	CDT1	0.988157
FANCD2	MCM4	0.988147
MCM7	VRK1	0.988146
FANCD2	TMEM48	0.988142
NMU	RMI2	0.988132
TMPO	WEE1	0.988129
HADH	PRIM1	0.988127
ATAD5	PRIM1	0.988124
GINS2	KRTCAP3	0.988107
BRCA2	NCAPG2	0.988097
MCM4	SHMT1	0.988094
FADS1	MCM4	0.988076
POLE2	SYNGR3	0.988069
RFC4	SMC2	0.988068
BCAT2	PKN3	0.988046
GINS2	WDR76	0.988044
ARHGAP19	DSN1	0.988031
FANCD2	SMC2	0.988029
FBLN1	MCM5	0.988027
ALG10B	TRIM59	0.988013
CDC6	DHTKD1	0.987991
ALG10B	ZNF22	0.987985
POLD1	RFC4	0.987982
CDCA7	SYNGR3	0.987975
PKN3	SAPCD2	0.987975
AMN	HMGXB3	0.98796
KIAA0101	RRM1	0.987953
CENPW	TRIM59	0.987951
BRCA2	DHTKD1	0.987943
RFC4	WDHD1	0.987942
NEURL1B	PEG10	0.98793
SLC26A2	TCAM1P	0.987927
GINS2	MCM5	0.987925
ATAD2	WDR76	0.987923
CHEK1	RMI2	0.987912
RRM1	SLC43A1	0.987901
SMC2	TMEM194A	0.987896
CENPH	RPA3	0.98789
CECR7	SMC1B	0.987889
DTL	FADS1	0.987881
ATAD2	RBL1	0.987863
MCAM	SLC43A3	0.987812
MCM3	SLC26A2	0.98781
C1R	SMC1B	0.987807
CCNB2	MCM4	0.987805
FANCC	GINS2	0.987802
E2F2	PKN3	0.987794
RBL1	SSX2IP	0.987784
RAD54L	SLC1A4	0.987773
KLHL35	RMI2	0.987772
CDC7	KNTC1	0.987768
IFITM1	ODC1	0.987767
BARD1	GLDC	0.987752
GPAT2	RMI2	0.987749
BRCA1	WDHD1	0.987748
HMGB2	SLC43A1	0.987745
LOC254559	MEST	0.987729
ORC1	RFC5	0.987727
SMC2	VRK1	0.987721
KRTCAP3	MLF1IP	0.987698
DSN1	WDR76	0.987683
KIAA0101	MLF1IP	0.98768
CDT1	DDX11	0.987678
MCM4	PRIM1	0.987675
ATAD5	GINS2	0.987673
KIF15	TCF19	0.987658
FANCC	MLF1IP	0.987643
MCM4	PEG10	0.98764
CDC25B	TMPO	0.987616
DSCC1	HADH	0.987607
DUSP9	RYR1	0.987589
CDT1	FANCD2	0.987584
DSN1	RMI2	0.987583
PEG10	RBL1	0.987583
CHEK1	WDR76	0.987576
DSCC1	POLD1	0.987565
BRCA2	CENPF	0.987561
CHEK1	POLE2	0.987557
KIF15	MELK	0.987556
ATAD5	DSN1	0.987551
MCM4	SLC43A1	0.987544
CDCA7	MCM5	0.98754
MCM3	SLC43A1	0.987536
ATAD5	CDCA7	0.987528
LMNB1	RFC4	0.987524
CDT1	RBL1	0.987512
HADH	VRK1	0.987504
MCM6	PM20D2	0.987497
ORC1	RRM1	0.987497
DHFR	MCM4	0.987494
SMC2	XK	0.987491
CSF1R	IFITM1	0.987488
CENPW	RPA3	0.987469
FANCC	RBL1	0.987452
CDC7	TMEM194A	0.987446
HADH	KCNS3	0.987444
BCAT2	TCAM1P	0.987439
HELLS	TMPO	0.98743
ARHGAP19	POLE2	0.987407
ARHGEF19	HMGB2	0.987401
CDCA7	ODC1	0.987399
ATAD5	SSX2IP	0.98739
MLF1IP	PEG10	0.987389
CHEK1	POLD1	0.987383
CSF1R	HMGXB3	0.987381
BARD1	MCM6	0.98738
CENPF	WHSC1	0.98736
DSCC1	RFC4	0.987357
FADS1	GINS1	0.987356
CSF1R	DDX11	0.987348
GLDC	MLF1IP	0.987345
CDC6	SMC4	0.987341
DHTKD1	WHSC1	0.987337
ATAD5	WEE1	0.987335
CDT1	GLDC	0.987331
CDC7	SSX2IP	0.987326
KIF15	SLC43A1	0.987325
E2F2	PKMYT1	0.987321
WDHD1	WDR76	0.987315
KCNS3	RMI2	0.987308
FANCD2	STMN1	0.987303
CDC7	HMGXB3	0.987297
CDC6	FADS1	0.987289
PRDM13	TCAM1P	0.987279
ATAD2	RMI2	0.987271
ARHGAP19	SYNGR3	0.987265
ATAD5	CDT1	0.987257
PEG10	ZNF22	0.987256
MLF1IP	VRK1	0.987255
RFC4	TMEM194A	0.987249
ORC1	RAD54L	0.987237
CHEK1	PEG10	0.987232
BRCA1	RFC4	0.987232
CSF1R	MCM2	0.987227
LAPTM4B	RMI2	0.987227
DSN1	KNTC1	0.987203
FANCD2	HMGB2	0.987202
FANCD2	SLC43A1	0.987184
KIAA0101	RFC4	0.987178
GPAT2	PRDM13	0.987176
PRIM1	SMC2	0.987168
KNTC1	MCM6	0.987166
MCM3	PKMYT1	0.987155
E2F2	SAPCD2	0.98715
RFC3	RPA3	0.987149
ALG10B	CHEK1	0.987146
AMN	IFITM1	0.987144
CILP2	TMEM22	0.987133
CDC6	SAPCD2	0.987131
DUSP9	TCAM1P	0.987128
KHK	PLEKHG4	0.987123
DSN1	TRIM59	0.98711
CCNB2	CDT1	0.987107
TMEM48	TMPO	0.987105
KIF15	XK	0.9871
MCM4	MCM6	0.987094
CDC7	POLD1	0.987092
DHFR	KIF15	0.987091
ARHGEF19	SLC43A1	0.98707
GPAT2	MCM7	0.987069
MCM4	VRK1	0.987067
HMGXB3	IFITM1	0.987054
MCM2	SLC43A3	0.987048
RAD54L	SAPCD2	0.987034
RFC3	SSX2IP	0.987034
HMGXB3	KLHL35	0.987031
BRCA1	XK	0.987031
MCM4	XK	0.987025
CECR7	PKN3	0.986987
HLTF	SYNGR3	0.986985
FANCC	RFC3	0.98697
GINS1	RFC4	0.986955
MELK	SMC2	0.986953
CENPF	TMPO	0.986951
CHEK1	KNTC1	0.986946
DDX11	MCM7	0.986936
C1S	TCAM1P	0.986935
CDC45	VRK1	0.986931
TMEM194A	TRIM59	0.986929
BRCA2	LMNB1	0.986924
SSX2IP	WHSC1	0.986922
KCNS3	RPA3	0.986911
FADS1	FANCD2	0.986906
ATAD5	CHEK1	0.986896
HELLS	RBL1	0.986892
MCM7	SSX2IP	0.986892
KHK	MCM3	0.986878
CDC45	HADH	0.986878
BARD1	RBL1	0.986873
HADH	HMGN2	0.986849
GINS1	PRIM1	0.986841
MCM3	PKN3	0.986835
MCM7	TCAM1P	0.986834
LMNB1	POLD1	0.986812
CDCA7	CILP2	0.986803
CECR7	SLC43A3	0.986795
DEK	PKMYT1	0.986794
LMNB1	MLF1IP	0.986785
RMI2	SLC43A1	0.986775
HLTF	KLF12	0.986773
HMGXB3	LAPTM4B	0.986763
CDCA7	FANCC	0.986756
DTL	SSX2IP	0.986755
BCAT2	MCM3	0.986752
PKMYT1	RAD54L	0.986736
FANCD2	MCM3	0.986706
FBLN1	WDR76	0.986705
MCM3	SSX2IP	0.986702
CENPH	MAD2L1	0.986697
GPAT2	KHK	0.986689
CDT1	RFC3	0.986689
PODXL2	RPP25	0.986668
RMI2	TMEM22	0.986649
FBXO5	FIGNL1	0.986647
CDC7	PM20D2	0.986644
FADS1	RFC4	0.986628
BCAT2	RYR1	0.986627
MCM3	RYR1	0.986614
KIAA0101	PRIM1	0.986599
GLDC	IFITM1	0.986595
CENPH	MLF1IP	0.986587
FADS1	KCNS3	0.986584
AMN	MCM5	0.986579
GLDC	MCM4	0.986577
ANKLE1	DUSP9	0.986575
GINS2	RBL1	0.986574
DDX11	GLDC	0.986551
C11orf82	TRIM59	0.986532
RMI2	SLC43A3	0.986529
MCM6	SYNGR3	0.986513
DSN1	SMC2	0.986508
PRIM1	SLC43A1	0.986493
CHEK1	RFC4	0.986488
POLD1	XK	0.986476
AMN	RYR1	0.986455
CHEK1	KIF15	0.986453
GINS2	VRK1	0.986451
KNTC1	PEG10	0.98645
CDC45	DTL	0.986434
DDX11	HADH	0.986431
KIF15	MCM3	0.98642
HELLS	KIF15	0.986418
HMGXB3	MCM5	0.986409
DSCC1	KRTCAP3	0.986403
DHFR	RBL1	0.986395
MCM4	MCM5	0.986392
CDC6	FANCD2	0.986386
CSF1R	MCM7	0.986383
ATAD2	VRK1	0.986383
DUSP9	KHK	0.986381
RRM1	TCF19	0.98635
GLDC	MCM3	0.986333
ATAD2	RFC3	0.986331
ATAD5	KNTC1	0.986331
BRCA1	MLF1IP	0.986328
LMNB1	TMPO	0.986324
DSCC1	HMGN2	0.98632
DEK	HMGB2	0.986309
C11orf82	WDR76	0.986304
KIF15	MAD2L1	0.986298
MCM2	SAPCD2	0.986288
RRM1	VRK1	0.986287
DEK	DSCC1	0.986269
E2F2	MCM7	0.986268
WDHD1	XK	0.986263
KHK	MCM7	0.986256
FBXO5	SMC4	0.986246
MCM4	RFC4	0.986244
C11orf82	WHSC1	0.986236
ATAD5	PEG10	0.986227
CDC25B	CENPF	0.986218
BRCA2	CCNB2	0.98621
ATAD5	KCNS3	0.98621
DEK	RAD54L	0.9862
CDT1	MCM5	0.986197
ARHGAP19	PEG10	0.986196
HADH	RMI2	0.986195
C11orf82	TOPBP1	0.986194
LOC254559	SYNGR3	0.98619
KRTCAP3	SSX2IP	0.986184
DSCC1	XK	0.986184
HMGB2	HMGN2	0.986178
MCM3	PLEKHG4	0.986178
MCM2	ODC1	0.986174
KLF9	RAD54L	0.986162
PKMYT1	RFC5	0.986155
ARHGAP19	XK	0.986153
CSF1R	GLDC	0.986147
DHFR	SAPCD2	0.98614
GINS2	PRIM1	0.986139
CCNB2	CDC25B	0.986135
HELLS	MLF1IP	0.986129
C1orf112	GINS1	0.986128
FANCC	POLD1	0.986126
KRTCAP3	RMI2	0.986099
HELLS	VRK1	0.986096
HADH	MCM5	0.986081
ARHGAP19	ATAD5	0.986081
ATAD2	RRM1	0.986079
KRTCAP3	VRK1	0.98603
PM20D2	SECTM1	0.986028
PM20D2	SYNGR3	0.986022
SLC43A3	VRK1	0.986021
DSCC1	SSX2IP	0.986021
ATAD2	NCAPG2	0.986013
IFITM1	RMI2	0.986006
TMPO	XK	0.985996
HELLS	TOPBP1	0.985978
DTL	HADH	0.985974
FBXO5	WHSC1	0.985974
MCM7	RFC3	0.985973
FANCD2	MAD2L1	0.985968
CCNB2	CDC6	0.985966
BRCA2	TCF19	0.985945
DSCC1	RRM1	0.985935
DDX11	SLC43A1	0.985931
MCM6	SLC26A2	0.98593
MCM6	POLD1	0.985919
POLE2	ZNF22	0.985899
HLTF	KNTC1	0.985897
CDCA7	PRIM1	0.985897
RRM1	UHRF1	0.985888
DDX11	TCAM1P	0.985877
NEURL1B	POLE2	0.985872
ATAD2	HELLS	0.985867
KCNS3	KRTCAP3	0.985864
FBXO5	TCF19	0.98586
HELLS	MCM4	0.985856
KCNS3	MCM6	0.985851
CECR7	SLC26A2	0.985847
KIAA0101	MCM2	0.985844
CDT1	PKMYT1	0.985841
DSN1	MCM2	0.985839
CDC7	POLE2	0.985822
ATAD2	CBX5	0.985819
DEK	LMNB1	0.98581
CDC7	MEST	0.985808
MCM7	RYR1	0.985807
BRCA1	GINS1	0.985796
DHRS13	PKMYT1	0.985796
DHFR	HELLS	0.98579
LOC254559	MCM2	0.985777
DHFR	TOPBP1	0.985776
ATAD5	RBL1	0.985774
CECR7	MCM5	0.985765
MCM4	RMI2	0.985756
TMPO	WHSC1	0.985747
KIF15	SAPCD2	0.985739
E2F2	HMGB2	0.985735
C11orf82	LMNB1	0.985735
NCAPG2	SMC2	0.985733
HMGXB3	MLF1IP	0.985731
ATAD2	DSCC1	0.985727
GLDC	SSX2IP	0.985724
CDC7	NMU	0.98572
KLHL35	NMU	0.98572
DSCC1	DTL	0.985705
CDT1	HMGB2	0.985703
MELK	PKMYT1	0.985699
FANCD2	TIMELESS	0.985692
CCNB2	HADH	0.985672
KIAA0101	TMPO	0.98566
LMNB1	WEE1	0.985655
CDC7	PEG10	0.985638
GLDC	SLC43A1	0.985629
DDX11	MCM4	0.985626
FADS1	HADH	0.98562
KCNS3	MCM2	0.985618
DSCC1	MCM4	0.985608
CHEK1	MCM4	0.985604
PEG10	WDHD1	0.985601
HMGB2	RMI1	0.98559
FANCD2	SSX2IP	0.985582
BRCA1	SSX2IP	0.98558
POLE2	RBL1	0.985568
AMN	PLEKHG4	0.985566
CDT1	RFC5	0.985565
SMC4	WEE1	0.985559
GINS2	RFC4	0.985552
RFC3	SAPCD2	0.985543
SMC2	SMC4	0.985536
SLC26A2	WDHD1	0.985532
MCM6	PRIM1	0.985524
MCM5	SHMT1	0.985519
LOC254559	MLF1IP	0.98551
BRCA2	FADS1	0.985504
RPP25	TMEM22	0.985504
BRCA2	MELK	0.985502
DDX11	MLF1IP	0.985502
GINS2	MEST	0.985501
CHAF1A	RAD54L	0.985494
HMGXB3	ZNF22	0.985494
CDT1	DUSP9	0.985478
HMGB2	MELK	0.985475
DSCC1	DUT	0.985454
HMGN2	STMN1	0.985451
DSN1	PRIM1	0.985444
DDX11	GINS2	0.985439
BARD1	FBLN1	0.985439
KIF15	RBL1	0.985432
MAD2L1	TMEM194A	0.985427
SLC26A2	SMC1B	0.985424
DSN1	MAD2L1	0.985424
CDC6	HADH	0.985418
POLE2	XK	0.985413
SHMT1	WHSC1	0.985409
DEK	SAPCD2	0.985404
CHEK1	HADH	0.985402
CDC45	KIF15	0.985395
FANCD2	TCF19	0.985388
CDC7	GLDC	0.98537
KNTC1	ZNF22	0.985361
DDX11	SMC1B	0.985352
CSF1R	PRDM13	0.985351
CBX5	TOPBP1	0.985351
C11orf82	NEURL1B	0.985333
DDX11	FANCC	0.985329
ARHGEF19	RNF165	0.985325
MEST	WDHD1	0.985304
RFC5	UHRF1	0.985297
CDCA7	KIF15	0.985287
NCAPG2	TOPBP1	0.985286
HADH	MCM6	0.98527
C11orf82	CENPF	0.985259
FBLN1	KLHL35	0.985252
FBLN1	TMEM22	0.98525
TRIM59	XK	0.985237
KIF15	MCM6	0.985231
DTL	SMC2	0.985227
ATAD5	CDKN3	0.985218
FBLN1	POLD1	0.985217
ATAD2	KRTCAP3	0.985215
ATAD5	FANCC	0.985213
HMGXB3	SSX2IP	0.985212
ATAD5	NCAPG2	0.985201
CDT1	SHMT1	0.9852
GINS1	RMI1	0.985188
CHAF1A	DUSP9	0.98518
CHEK1	TMPO	0.985178
CSF1R	KHK	0.985178
CDC6	UHRF1	0.985174
ATAD5	HADH	0.985173
IFITM1	MCM2	0.985164
MELK	RRM1	0.985148
CCNB2	MELK	0.985138
LMNB1	RBL1	0.985109
BARD1	GINS2	0.985106
RMI1	STMN1	0.985102
FBLN1	GPAT2	0.985096
CDT1	MELK	0.985092
ARHGEF19	DHFR	0.985081
ARHGEF19	MCM7	0.985074
GLDC	MCM7	0.985073
FADS1	KIAA0101	0.98507
C1R	RPP25	0.985057
ARHGAP19	TMEM194A	0.985049
FADS1	LMNB1	0.985049
DHTKD1	FBXO5	0.985048
HMGXB3	PRIM1	0.985041
KIF15	SMC4	0.985041
MCM4	SMC2	0.985037
MCM7	TCF19	0.985033
CENPH	HMGN2	0.985033
BRCA2	CDT1	0.985028
FANCC	RRM1	0.985023
C11orf82	XK	0.985015
SMC4	TOPBP1	0.985005
CHAF1A	PKMYT1	0.985002
CDC6	FBXO5	0.984991
CDC25B	POLD1	0.984984
GINS2	XK	0.984981
CDC6	SSX2IP	0.984976
CENPW	SMC2	0.984963
RFC4	SSX2IP	0.984953
SLC43A1	SLC43A3	0.984947
ATAD5	CDC7	0.98494
DTL	TMEM48	0.984938
APOBEC3B	NPW	0.984932
FBXO5	TOPBP1	0.984928
SLC43A1	SSX2IP	0.984909
CBX5	NCAPG2	0.984909
CENPH	GINS1	0.984906
MAD2L1	RFC4	0.98488
BCAT2	MCM7	0.984878
CHAF1A	SAPCD2	0.984878
DTL	MELK	0.984876
FBLN1	SYNGR3	0.98487
FBLN1	ZNF22	0.984859
ATAD2	ZNF22	0.984847
ATAD5	BRCA1	0.984829
FANCC	LMNB1	0.984826
ARHGAP19	BRCA1	0.984824
GINS1	MCM4	0.984824
DDX11	RRM1	0.984815
CDT1	WDHD1	0.984806
FADS1	POLD1	0.984805
TCF19	WHSC1	0.984796
GLDC	ODC1	0.984794
MLF1IP	ZNF22	0.984784
FBLN1	NMU	0.984781
HADH	LMNB1	0.984776
CHAF1A	TIMELESS	0.98477
DSN1	KRTCAP3	0.984769
CENPH	TMEM194A	0.984766
GINS2	RRM1	0.98476
MCM5	SAPCD2	0.98475
DHFR	FBXO5	0.984748
MCAM	ODC1	0.984744
HADH	SMC2	0.984741
AMN	ANKLE1	0.984725
RRM1	SHMT1	0.984723
CDC7	KIF15	0.984711
LOC254559	ODC1	0.984695
FANCC	WHSC1	0.984689
CDT1	TCF19	0.984689
POLE2	WDHD1	0.984676
KIAA0101	TMEM194A	0.984673
MAT1A	PM20D2	0.984669
DEK	RRM1	0.984655
POLE2	SSX2IP	0.984647
FBLN1	RPP25	0.984645
ATAD2	KNTC1	0.984622
ATAD5	MCM6	0.984613
AMN	C1R	0.984612
MCM5	ODC1	0.984594
MCM4	TMPO	0.984588
DSCC1	VRK1	0.984584
RFC3	RMI1	0.984574
C11orf82	DSN1	0.984561
DEK	SMC4	0.984551
ALG10B	DSN1	0.984547
TCF19	VRK1	0.984543
ANKLE1	MCM3	0.98453
ODC1	WDHD1	0.98452
LMNB1	SSX2IP	0.984514
CENPH	POLD1	0.984511
CDC45	MCM2	0.9845
GPAT2	SMC1B	0.98449
CENPH	WDHD1	0.984489
CHEK1	RPA3	0.984479
LMNB1	RFC3	0.984476
FIGNL1	TMPO	0.984469
CCNB2	POLD1	0.984465
C11orf82	KNTC1	0.984465
CDC7	VRK1	0.98446
DHFR	TCF19	0.984446
KIF15	NCAPG2	0.984445
RFC3	SLC43A1	0.984442
DHTKD1	TOPBP1	0.984441
MELK	SAPCD2	0.984439
MAD2L1	TMPO	0.984429
HELLS	SMC4	0.984421
ARHGAP19	ATAD2	0.984421
ATAD5	CDC25B	0.984419
MLF1IP	TMPO	0.984413
DHFR	HADH	0.984409
CHAF1A	SHMT1	0.984393
MAT1A	SYNGR3	0.984376
FANCC	KIF15	0.984365
FADS1	TOPBP1	0.984358
DSCC1	STMN1	0.984352
DDX11	SAPCD2	0.984352
CENPH	SLC43A1	0.98435
CDT1	HELLS	0.98435
MCM5	RMI2	0.984343
FADS1	RBL1	0.984338
CHEK1	MAD2L1	0.984329
ORC1	TIMELESS	0.984329
CDT1	GINS2	0.984318
KNTC1	TMPO	0.984315
MAT1A	MEST	0.984314
C11orf82	TMEM194A	0.984305
PRIM1	TMEM194A	0.984301
HELLS	NCAPG2	0.984296
DDX11	WDHD1	0.984295
MCM4	TCF19	0.984287
RFC3	XK	0.984286
KLHL35	SLC26A2	0.98428
KLF12	WDR76	0.984276
LMNB1	XK	0.984275
HMGN2	RRM1	0.984272
NCAPG2	WEE1	0.984271
PKMYT1	PKN3	0.984263
CDC45	TIMELESS	0.984248
ARHGAP19	ZNF22	0.984244
SSX2IP	TMEM48	0.984241
MCM3	RFC3	0.984231
HMGB2	POLD1	0.984227
DDX11	ORC1	0.984223
FBLN1	PEG10	0.984209
FIGNL1	WHSC1	0.984198
MCM7	PLEKHG4	0.984197
FIGNL1	MELK	0.984197
ARHGEF19	MCM2	0.984193
KCNS3	ZNF22	0.984189
FANCC	MCM2	0.984188
BRCA1	CDCA7	0.984186
CDC7	HADH	0.984174
ORC1	SMC1B	0.984174
TRIM59	ZNF22	0.984164
CDT1	DEK	0.984164
CDKN3	CDT1	0.984156
ATAD5	TMEM194A	0.984154
MCM4	POLE2	0.984152
CCNB2	SSX2IP	0.984119
CDC7	XK	0.984117
DHFR	RAD54L	0.984114
ATAD2	DTL	0.984094
HMGB2	RFC3	0.984088
DUT	KCNS3	0.984087
KIF15	RMI2	0.984086
FBXO5	RBL1	0.984078
ARHGAP19	MLF1IP	0.984057
DEK	FADS1	0.984046
HMGXB3	TMEM22	0.984045
MCM5	POLD1	0.984043
ORC1	PKN3	0.984042
RBL1	TCF19	0.984041
CCNB2	FIGNL1	0.984024
BRCA1	C11orf82	0.984023
RYR1	SLC26A2	0.984019
CDCA7	SLC43A1	0.984019
DSCC1	FADS1	0.984015
CHEK1	PRIM1	0.984003
CDKN3	HADH	0.984001
MCM6	NMU	0.98397
CHEK1	MCM2	0.983962
CCNB2	FADS1	0.983952
TMEM194A	TMEM48	0.983935
ATAD2	MAD2L1	0.983926
ALG10B	CENPW	0.983922
CECR7	PODXL2	0.98392
LOC254559	PEG10	0.983917
MAD2L1	RFC3	0.983917
MCM7	SLC26A2	0.98391
HMGXB3	NMU	0.9839
CDCA7	KRTCAP3	0.983899
DSN1	RPA3	0.983898
CILP2	SLC26A2	0.983891
APOBEC3B	HLTF	0.983886
FANCC	POLE2	0.983873
CDT1	FADS1	0.983869
MEST	NNT	0.983862
CDT1	KRTCAP3	0.983838
KIAA0101	MCM7	0.983836
CBX5	RBL1	0.98383
MAD2L1	SSX2IP	0.983824
ATAD2	SLC43A1	0.983822
RFC5	TIMELESS	0.983817
KCNS3	SLC43A1	0.9838
HMGXB3	LOC254559	0.983795
PM20D2	RMI2	0.983792
KNTC1	MLF1IP	0.983748
CDC45	KRTCAP3	0.983745
ATAD5	FADS1	0.983739
ATAD5	MCM2	0.983736
PRIM1	TMEM48	0.983733
HMGXB3	VRK1	0.983729
CILP2	RPP25	0.98372
KCNS3	RMI1	0.983704
FBLN1	LAPTM4B	0.983696
BCAT2	KHK	0.983694
FANCD2	MCM2	0.983694
TMEM194A	ZNF22	0.983681
CENPH	TRIM59	0.983667
MCM3	VRK1	0.983653
HADH	WHSC1	0.98365
AMN	PRDM13	0.98365
HADH	HMGB2	0.983647
CECR7	MCM3	0.983645
ARHGEF19	RRM1	0.983641
MCM7	WDHD1	0.983634
TMPO	WDHD1	0.983632
CYP1B1	WDR76	0.983629
MCM3	TCF19	0.983621
POLD1	WEE1	0.983605
MCM3	SHMT1	0.983602
LAPTM4B	PM20D2	0.983589
CDC25B	SMC4	0.983588
ANKLE1	CECR7	0.983586
MCM5	ORC1	0.983576
NPW	TMEM22	0.983567
ARHGEF19	CDC25B	0.983565
CCNB2	KIAA0101	0.983565
CDC6	NCAPG2	0.983557
LAPTM4B	RPP25	0.983552
CENPW	DSCC1	0.983547
C11orf82	GINS1	0.983545
C11orf82	SMC4	0.983539
ALG10B	XK	0.983537
LOC254559	WDR76	0.983535
ORC1	TCAM1P	0.983527
CDC7	CENPH	0.983513
MCM5	RFC5	0.983508
BRCA1	KIF15	0.983508
FANCD2	KCNS3	0.983506
FANCC	SLC26A2	0.9835
ATAD2	GLDC	0.983497
C1R	PKN3	0.983496
POLD1	SLC26A2	0.983477
BCAT2	SAPCD2	0.983477
BRCA2	DEK	0.983475
DSCC1	DSN1	0.98347
PRIM1	RFC4	0.983465
CDT1	PRIM1	0.983463
MCM3	UHRF1	0.98345
GINS1	NCAPG2	0.983444
KNTC1	SYNGR3	0.983436
RPA3	XK	0.983435
CDCA7	CDT1	0.983424
MLF1IP	SLC26A2	0.983421
ARHGEF19	GLDC	0.98342
RRM1	WDHD1	0.983417
MCM3	SMC1B	0.983402
DHFR	SLC1A4	0.983397
MCM4	MELK	0.98339
POLD1	SMC2	0.983361
CDC7	RFC4	0.983359
CDC7	TMPO	0.983356
C11orf82	SSX2IP	0.983355
ATAD5	CENPF	0.983348
DSCC1	LMNB1	0.983343
HELLS	POLD1	0.983329
CILP2	HLA-B	0.983328
ATAD2	TMEM48	0.983326
DHTKD1	MCM4	0.983304
ORC1	SHMT1	0.983289
HMGB2	TIMELESS	0.983286
BARD1	POLE2	0.983283
HELLS	SSX2IP	0.983271
DEK	KIF15	0.983254
MCM7	SLC43A3	0.983253
CDC45	KHK	0.983251
GPAT2	IFITM1	0.983243
CILP2	GLDC	0.983236
C1R	C1S	0.983231
CILP2	DDX11	0.983228
E2F2	STMN1	0.983227
CDCA7	HLTF	0.983224
FBXO5	NCAPG2	0.983222
ATAD2	CENPH	0.98322
HMGXB3	NNT	0.983217
CDC6	TOPBP1	0.983214
BCAT2	DHRS13	0.983209
KCNS3	RFC3	0.983204
ATAD2	BARD1	0.983203
RFC4	WEE1	0.983201
ATAD2	CDC6	0.983193
CDC45	POLD1	0.98319
IFITM1	TMEM22	0.983183
C1S	RYR1	0.983171
GPAT2	PLEKHG4	0.983165
CCNB2	DSCC1	0.983164
GINS1	TRIM59	0.98316
KLHL35	PODXL2	0.983155
DUT	HMGN2	0.983146
FANCD2	RFC4	0.983143
MCM2	MEST	0.983142
CDKN3	POLD1	0.983142
BARD1	WHSC1	0.983138
MCM4	SLC26A2	0.983135
KLHL35	MCAM	0.983127
SAPCD2	TCF19	0.983122
E2F2	MCM3	0.983119
DUSP9	RAD54L	0.983117
HADH	XK	0.983111
ANKLE1	C1R	0.9831
E2F2	ORC1	0.983096
DHRS13	RFC5	0.983091
ARHGEF19	MCM4	0.983076
GINS1	HADH	0.983074
KRTCAP3	MCM5	0.98307
GINS2	MCM3	0.983062
ATAD5	PTPN7	0.983061
FADS1	FBXO5	0.983058
CDCA7	NMU	0.983046
HMGN2	MCM4	0.983044
KLHL35	MCM2	0.983043
C11orf82	RBL1	0.983041
MEST	MLF1IP	0.983035
HADH	SLC26A2	0.983027
CDC7	SYNGR3	0.983012
ATAD2	SMC4	0.983005
GINS1	VRK1	0.983002
CDC45	E2F2	0.982981
HADH	RFC5	0.98297
BRCA2	MCM4	0.982951
ATAD5	SLC43A1	0.982946
APOBEC3B	CYP1B1	0.982943
DSN1	TMEM48	0.98294
DDX11	RMI2	0.982921
SSX2IP	TMEM194A	0.982916
CBX5	WHSC1	0.982897
HADH	TCF19	0.982894
CHEK1	KRTCAP3	0.98289
MLF1IP	TMEM194A	0.982885
XK	ZNF22	0.982883
FANCC	MCM3	0.982877
KIAA0101	MELK	0.982857
PRIM1	XK	0.982855
LOC254559	RMI2	0.982849
CDCA7	KCNS3	0.98284
SLC26A2	SSX2IP	0.98284
E2F2	RYR1	0.982825
CDCA7	PM20D2	0.98282
ATAD5	DHFR	0.982815
DSCC1	TMPO	0.982811
CDC7	KIAA0101	0.982803
KIAA0101	WEE1	0.982782
NMU	WDHD1	0.98277
DUT	STMN1	0.982768
RRM1	TIMELESS	0.982755
GINS2	KIAA0101	0.982753
DTL	MCM7	0.98275
CHEK1	SMC2	0.982748
DHTKD1	FANCC	0.982748
CCNB2	SMC2	0.982748
KLHL35	MEST	0.982745
BRCA2	DTL	0.982737
BRCA1	HLTF	0.982735
HMGXB3	POLD1	0.982731
MCM5	WDHD1	0.982728
CDC6	HELLS	0.982714
GLDC	MEST	0.982713
CILP2	RMI2	0.982697
SSX2IP	TCF19	0.982678
IFITM1	PODXL2	0.982674
GINS2	KNTC1	0.982672
ARHGAP19	CBX5	0.982672
MCM5	SMC1B	0.982669
CDKN3	DHFR	0.982661
DHRS13	TIMELESS	0.982657
FANCC	XK	0.982648
CDKN3	LMNB1	0.982647
MLF1IP	WHSC1	0.982635
RMI1	TMEM48	0.982632
CDC7	MCM4	0.982631
RYR1	SLC43A3	0.982631
CSF1R	DUSP9	0.982629
CBX5	WDR76	0.982629
POLE2	TMEM194A	0.982628
DHFR	FANCD2	0.982618
KRTCAP3	SAPCD2	0.982612
BARD1	WDHD1	0.98261
NLRC5	TCAM1P	0.982601
ATAD5	BARD1	0.982601
PKN3	SLC43A1	0.9826
DHRS13	SAPCD2	0.982598
BCAT2	GPAT2	0.982594
GLDC	RBL1	0.982585
BCAT2	CSF1R	0.982582
MLF1IP	RFC3	0.982577
CSF1R	PKN3	0.982577
CCNB2	RFC3	0.98257
DSCC1	HMGB2	0.982567
GINS2	LOC254559	0.982566
BRCA2	DIS3L	0.982556
FBLN1	PM20D2	0.982554
POLD1	STMN1	0.982545
FANCD2	HMGN2	0.982534
DEK	SMC2	0.982528
CDC6	PKMYT1	0.98252
LOC254559	NEURL1B	0.982508
ARHGAP19	CENPH	0.982508
KLF12	NEURL1B	0.982502
CHAF1A	MCM3	0.982499
CDT1	KIAA0101	0.982498
CDC25B	KIF15	0.982497
CCNB2	MLF1IP	0.982495
CDC25B	FIGNL1	0.982484
GINS1	MLF1IP	0.982478
FBLN1	HADH	0.982478
IFITM1	SMC1B	0.982462
NEURL1B	TRIM59	0.982461
MCM7	UHRF1	0.982447
AMN	DDX11	0.982445
PRIM1	WHSC1	0.982437
RMI1	RRM1	0.982435
POLD1	TMPO	0.982434
C11orf82	FANCC	0.982421
DTL	VRK1	0.982408
ATAD5	SMC4	0.982407
DDX11	GPAT2	0.982405
TMEM194A	WDHD1	0.982401
CILP2	SECTM1	0.982397
CSF1R	RPP25	0.982396
DSN1	VRK1	0.982395
POLD1	WHSC1	0.982389
KHK	MCM5	0.982385
KIF15	RMI1	0.982374
BRCA1	CBX5	0.982365
MCM7	RMI2	0.98236
MCM5	PLEKHG4	0.982339
MELK	RFC3	0.982336
DSN1	FANCC	0.982323
CDC6	RFC5	0.982315
FADS1	RRM1	0.982314
ATAD5	TOPBP1	0.982313
ARHGEF19	KIF15	0.982308
ODC1	POLD1	0.982301
C1S	PLEKHG4	0.982289
MCM4	TOPBP1	0.982289
CSF1R	FBLN1	0.982281
PRIM1	PTPN7	0.982281
POLD1	RPA3	0.982267
BRCA2	SHMT1	0.982262
DEK	RFC3	0.982246
TMEM48	XK	0.982245
CENPF	FADS1	0.982241
ATAD2	CDKN3	0.982231
DUSP9	PLEKHG4	0.98223
HMGXB3	MCM4	0.982229
KLF12	MEST	0.982215
CYP1B1	SYNGR3	0.982204
HADH	RBL1	0.982201
LAPTM4B	SLC26A2	0.982189
DSN1	RFC3	0.982186
HMGB2	MCM7	0.982186
AMN	MCM3	0.98218
KIAA0101	STMN1	0.982164
CDC25B	PRIM1	0.982161
SLC26A2	SLC43A1	0.982155
MEST	WDR76	0.982139
SSX2IP	TOPBP1	0.982136
DHFR	POLD1	0.982136
C11orf82	CHEK1	0.982134
HMGN2	XK	0.982132
GLDC	VRK1	0.982124
CCNB2	DEK	0.982107
HELLS	KCNS3	0.982103
ATAD2	FANCD2	0.982093
HLTF	MEST	0.982092
KCNS3	POLE2	0.982082
ARHGEF19	MCM3	0.982078
DSCC1	SLC43A1	0.982074
CDC6	RFC3	0.982066
DHFR	RRM1	0.982063
RMI1	SLC43A1	0.98206
CECR7	MCM7	0.982055
CHEK1	SYNGR3	0.982055
GINS2	MCM7	0.982052
GINS1	POLD1	0.982045
RMI2	RPP25	0.982041
CSF1R	LOC254559	0.982036
MAD2L1	POLD1	0.982036
E2F2	SLC43A1	0.982034
CDT1	VRK1	0.982031
CDC6	MCM3	0.982025
KIAA0101	LMNB1	0.982016
TMPO	VRK1	0.982014
CHAF1A	UHRF1	0.982014
CYP1B1	PM20D2	0.982012
RAD54L	RFC5	0.982005
NNT	SLC26A2	0.982003
ATAD2	DHFR	0.982003
LOC254559	WDHD1	0.982002
MCM7	TIMELESS	0.982
HMGB2	RRM1	0.982
BRCA2	KIF15	0.981999
CSF1R	RMI2	0.981999
LOC254559	MCM6	0.981996
PEG10	RMI2	0.981995
LOC254559	POLD1	0.981994
MLF1IP	WEE1	0.981992
NMU	NPW	0.98197
CCNB2	GINS1	0.981969
HMGN2	MLF1IP	0.981961
MAD2L1	WEE1	0.98194
ORC1	PLEKHG4	0.981932
CILP2	MCAM	0.981931
CBX5	TRIM59	0.981923
MLF1IP	RRM1	0.981918
C11orf82	MCM4	0.981902
RMI1	TIMELESS	0.981877
CDC25B	SLC43A1	0.981873
CDKN3	SMC4	0.981872
MCM2	TCAM1P	0.981868
HMGXB3	MCM3	0.981867
CCNB2	XK	0.981866
ODC1	RPP25	0.981865
CDC6	TIMELESS	0.98185
MAD2L1	VRK1	0.981842
DUSP9	SLC43A1	0.981836
GLDC	KIF15	0.981813
RMI1	VRK1	0.981804
MCM6	XK	0.981793
CDC45	MCM4	0.98179
MLF1IP	SYNGR3	0.981784
CDC25B	FADS1	0.981783
MCAM	WDHD1	0.981783
HADH	MELK	0.98178
CENPH	ZNF22	0.981771
MELK	NCAPG2	0.981767
GINS2	WHSC1	0.981767
SLC43A3	WDHD1	0.98176
GPAT2	PKN3	0.981757
ATAD5	GINS1	0.981756
ANKLE1	KHK	0.981755
BCAT2	CECR7	0.981754
DHFR	TMPO	0.981751
KHK	PRDM13	0.981748
HADH	TMPO	0.981738
KRTCAP3	RFC4	0.981736
C1R	PLEKHG4	0.98173
CBX5	NEURL1B	0.981726
MELK	TCF19	0.981723
RMI2	WDR76	0.981722
CSF1R	KLHL35	0.981715
CDC45	CDT1	0.981713
ARHGAP19	CDC7	0.981709
HADH	MAD2L1	0.981693
MCM3	RMI2	0.981692
MEST	SECTM1	0.981689
ATAD2	TOPBP1	0.981689
POLD1	TMEM48	0.98167
FIGNL1	TCF19	0.981669
BARD1	CDKN3	0.981667
FBLN1	MCAM	0.981647
ATAD5	GLDC	0.981646
CDC45	SSX2IP	0.981644
ATAD2	HMGXB3	0.981644
HMGXB3	PM20D2	0.981641
DHFR	SSX2IP	0.98164
PKN3	SMC1B	0.981639
FANCD2	LMNB1	0.98163
CDC6	CENPF	0.981627
HMGXB3	PEG10	0.981626
HMGN2	MCM7	0.981625
BRCA1	RMI2	0.981619
SAPCD2	SSX2IP	0.981608
MELK	WHSC1	0.981605
ATAD5	KIAA0101	0.981605
CDCA7	RBL1	0.981598
DTL	POLD1	0.981595
DSCC1	WEE1	0.981592
DTL	KRTCAP3	0.981588
CDT1	CENPF	0.981582
KIF15	WEE1	0.981579
SSX2IP	ZNF22	0.981577
KNTC1	WDHD1	0.981574
PEG10	WHSC1	0.981563
DHRS13	KHK	0.981555
AMN	KLHL35	0.98155
CHAF1A	RFC5	0.98155
ARHGAP19	KLF12	0.981549
POLE2	WHSC1	0.981539
GINS1	WDHD1	0.981536
PLEKHG4	PODXL2	0.981528
FANCD2	RPA3	0.981522
HMGN2	RMI1	0.98152
C1R	KHK	0.98152
CBX5	CCNB2	0.981516
CDC6	RAD54L	0.981513
CDC6	MCM7	0.981507
POLE2	RMI2	0.981499
BCAT2	C1R	0.981497
GLDC	WDR76	0.981497
C1orf112	KIAA0101	0.981496
POLE2	TMPO	0.981491
PKMYT1	RFC3	0.98148
ATAD2	WEE1	0.981473
GINS2	SLC43A1	0.981449
MCM4	SMC4	0.981445
MCM2	TCF19	0.981436
FBLN1	HLTF	0.981434
ATAD5	RMI2	0.981424
ATAD2	CENPF	0.981422
AMN	LAPTM4B	0.981419
CDC6	POLD1	0.981415
ATAD2	TRIM59	0.981407
TMEM48	WDHD1	0.981403
CECR7	MCM2	0.981399
CDCA7	GPAT2	0.981399
TRIM59	WDR76	0.981393
IFITM1	RPP25	0.981381
GLDC	RRM1	0.981381
RPA3	TMEM48	0.981374
RPP25	RYR1	0.981366
PEG10	XK	0.981365
KNTC1	RFC4	0.981348
DTL	KIAA0101	0.981347
C1R	CKB	0.981327
NCAPG2	RBL1	0.981325
HMGN2	KIF15	0.981325
DUSP9	FANCD2	0.981319
RPP25	SLC26A2	0.981312
CDT1	HMGN2	0.9813
FANCD2	UHRF1	0.981294
CDC6	ORC1	0.981283
CENPF	MELK	0.981279
CDC45	MELK	0.981273
CENPH	WEE1	0.981273
MELK	RAD54L	0.981264
LMNB1	SMC2	0.981262
MCM5	MCM6	0.98126
DEK	MCM4	0.98126
CDC45	SLC43A1	0.98126
KLHL35	NPW	0.981257
HADH	ODC1	0.981251
LMNB1	TOPBP1	0.981244
C1R	PODXL2	0.981242
HADH	RFC4	0.981235
HLA-B	MEST	0.981235
BARD1	MCM4	0.981231
FADS1	RMI1	0.981211
ARHGEF19	PKMYT1	0.981189
GLDC	PEG10	0.981185
BARD1	LOC254559	0.981184
MLF1IP	RBL1	0.981183
AMN	FBLN1	0.981174
POLD1	RMI1	0.981172
HADH	PEG10	0.981167
FADS1	MAD2L1	0.981164
CDT1	DTL	0.981148
MCM2	RFC3	0.981146
ANKLE1	PKN3	0.981143
KNTC1	XK	0.981141
CDT1	SMC4	0.981135
HELLS	MELK	0.981133
CBX5	TMPO	0.981133
CDT1	LOC254559	0.981132
BCAT2	CDC45	0.981127
POLE2	RFC4	0.981122
CDC25B	KIAA0101	0.981114
CDC45	PKN3	0.981114
DUSP9	HMGB2	0.981104
PTPN7	WDR76	0.981101
CDC6	FANCC	0.981099
LOC254559	MCM5	0.981094
GLDC	KLHL35	0.981085
KRTCAP3	ODC1	0.981079
NCAPG2	SSX2IP	0.981077
CDC25B	MLF1IP	0.981075
IFITM1	SYNGR3	0.981068
KIAA0101	RMI2	0.981067
HMGXB3	SLC43A3	0.981063
CDCA7	VRK1	0.981062
MCM2	PEG10	0.981062
MCM6	VRK1	0.981059
IFITM1	MLF1IP	0.981052
ODC1	SLC26A2	0.981047
CILP2	SYNGR3	0.981047
C1R	SLC26A2	0.981045
C1orf112	KCNS3	0.981037
MCM3	WDHD1	0.98103
FADS1	WDHD1	0.981029
RMI1	SSX2IP	0.981023
BARD1	CDC7	0.981022
ATAD2	C1orf112	0.981015
CCNB2	FANCC	0.981014
C11orf82	MLF1IP	0.98101
CBX5	FANCC	0.981001
HMGB2	KIAA0101	0.980996
HADH	LOC254559	0.980994
FBLN1	MCM4	0.980993
DTL	RFC3	0.980991
PRIM1	TCF19	0.980988
CENPF	KIF15	0.980988
KCNS3	RRM1	0.980982
CDC7	GINS1	0.980979
CCNB2	HELLS	0.980977
FBLN1	SLC43A1	0.980975
HADH	RMI1	0.980973
DDX11	RYR1	0.980964
MCM2	RPP25	0.980949
CDC25B	WDHD1	0.980932
HADH	PKMYT1	0.980916
ARHGEF19	CCNB2	0.980916
HLA-B	NMU	0.980891
LOC254559	MCM4	0.980886
DDX11	HMGXB3	0.980886
VRK1	XK	0.980886
FANCC	MCM6	0.980878
KIF15	PEG10	0.980855
HELLS	TCF19	0.980855
MCM4	NCAPG2	0.980854
MCM5	SSX2IP	0.980851
ATAD2	FBLN1	0.980838
PODXL2	RYR1	0.980836
CILP2	NMU	0.980827
ARHGEF19	RFC5	0.980822
DUT	XK	0.980819
BRCA1	MCM4	0.980809
KRTCAP3	XK	0.980806
NMU	SECTM1	0.980806
CHEK1	MEST	0.980803
FANCC	MCM5	0.9808
HLA-B	KLHL35	0.980788
RYR1	SLC43A1	0.980786
AMN	MEST	0.980784
CILP2	PODXL2	0.980781
HADH	HMGXB3	0.980774
DHTKD1	DIS3L	0.980773
DTL	GINS2	0.980773
AMN	MCM2	0.980772
CSF1R	ORC1	0.980772
MCM4	ORC1	0.980769
ANKLE1	CHAF1A	0.980768
PKMYT1	UHRF1	0.980757
CDC25B	HADH	0.980756
FANCC	WDHD1	0.980754
CDC6	CHAF1A	0.980754
FADS1	MCM2	0.980753
CDC25B	NCAPG2	0.980753
BARD1	MLF1IP	0.980747
CDC25B	RFC4	0.980746
HLTF	WDHD1	0.980742
ATAD2	CENPW	0.980738
BRCA1	PRIM1	0.980735
GINS1	RPA3	0.980733
SMC4	SSX2IP	0.980729
MAD2L1	MELK	0.980725
KCNS3	LMNB1	0.980724
DDX11	HMGN2	0.980724
PRIM1	RBL1	0.980722
ARHGEF19	PKN3	0.980717
KIF15	RPA3	0.98071
CYP1B1	KLF12	0.980709
SMC2	WEE1	0.980707
CCDC150	ORC1	0.980699
ALG10B	NNT	0.980698
DTL	RFC4	0.980698
DTL	WHSC1	0.98069
RMI2	XK	0.980686
ARHGEF19	ORC1	0.980679
GLDC	PTPN7	0.980679
GPAT2	LAPTM4B	0.980678
MCM2	RYR1	0.980677
CDC45	DSCC1	0.980672
CDCA7	XK	0.980668
KRTCAP3	MCM6	0.980645
IFITM1	MCM5	0.980641
KRTCAP3	SLC43A3	0.980641
PM20D2	WDR76	0.980638
RPA3	STMN1	0.980638
MELK	POLD1	0.980634
LAPTM4B	ZNF22	0.980627
PEG10	TRIM59	0.980625
C1orf112	SMC2	0.980624
RPP25	TCAM1P	0.980614
DUSP9	SMC1B	0.980612
DHFR	DTL	0.98061
IFITM1	WDHD1	0.980602
C1R	KLHL35	0.980592
MCM6	TMEM194A	0.980591
CILP2	KLHL35	0.980589
HADH	RPA3	0.980574
CBX5	DSN1	0.980566
PKN3	RFC5	0.980565
CDKN3	MLF1IP	0.980556
RBL1	SMC4	0.980552
IFITM1	KLHL35	0.980546
CDCA7	KNTC1	0.980542
CCNB2	RFC4	0.980542
C1orf112	MCM4	0.980541
FANCC	NEURL1B	0.980524
CECR7	DDX11	0.980523
[truncated: 9,477 more rows]
